# Supplementary material for: A Hessian-based decomposition characterizes how performance in complex motor skills depends on individual strategy and variability
Source: PLoS One. 2021 Jun 30;16(6):e0253626. doi: 10.1371/journal.pone.0253626 (PMC8244910; doi:10.1371/journal.pone.0253626)
Supplement: S1 Dataset — Each throw is a row. The table includes the following columns: Target ID, target positions (x, y, z), participant ID, release position and velocities (x0, y0, z0, vx0, vy0, vz0), ball landing positions (x, z) computed with the no-drag model, score computed with the no-drag model, experimental score. (CSV) [file pone.0253626.s002.csv]

targetID	targetPosX	targetPosY	targetPosZ	participantID	x0	y0	z0	vx0	vy0	vz0	noDragLandingPosX	noDragLandingPosZ	noDragScore	experimentalScore
1	-0.60254	4.8675	1.0476	1	0.21609	-0.053779	1.871	-1.5388	10.071	1.2505	-0.53584	1.3109	0.073743	0.079619
1	-0.60254	4.8675	1.0476	1	0.19369	-0.044754	1.7904	-1.487	9.6439	0.40744	-0.56374	0.72534	0.10538	0.14731
1	-0.60254	4.8675	1.0476	1	0.26193	-0.14988	1.8065	-0.93978	9.8043	0.44484	-0.21901	0.74957	0.23594	0.35568
1	-0.60254	4.8675	1.0476	1	0.12124	-0.20421	1.8151	-2.0926	9.9088	0.75535	-0.94982	0.91667	0.13776	0.11536
1	-0.60254	4.8675	1.0476	1	0.24033	0.027959	1.7705	-2.284	9.8775	0.58806	-0.87872	0.88113	0.104	0.070164
1	-0.60254	4.8675	1.0476	1	0.12557	-0.12217	1.9086	-2.3306	11.315	0.30159	-0.90218	1.0878	0.091395	0.092497
1	-0.60254	4.8675	1.0476	1	0.17376	-0.23609	1.9618	-2.3295	10.989	1.3117	-0.90813	1.513	0.30993	0.30685
1	-0.60254	4.8675	1.0476	1	0.17686	-0.197	1.953	-1.7913	11.104	0.25453	-0.64013	1.0488	0.0014148	0.0017768
1	-0.60254	4.8675	1.0476	1	0.29106	-0.34524	1.9788	-1.3931	10.068	0.52307	-0.43026	0.9347	0.042433	0.20568
1	-0.60254	4.8675	1.0476	1	0.38406	-0.44265	1.9195	-2.2803	10.429	0.75055	-0.77698	1.0301	0.030739	0.014056
1	-0.60254	4.8675	1.0476	1	0.47953	-0.43793	1.9346	-1.423	9.362	1.4389	-0.32691	1.1749	0.092156	0.17325
1	-0.60254	4.8675	1.0476	1	0.48043	-0.39167	1.9264	-1.3895	10.028	0.52425	-0.24827	0.85232	0.16365	0.31563
1	-0.60254	4.8675	1.0476	1	0.39557	-0.47846	1.9874	-1.4399	9.1055	0.82722	-0.44981	0.78235	0.093702	0.16186
1	-0.60254	4.8675	1.0476	1	0.40115	-0.20911	2.0483	-1.7421	9.6465	1.2558	-0.51566	1.3508	0.099439	0.11678
1	-0.60254	4.8675	1.0476	1	0.17233	-0.23064	1.9556	-1.0765	10.198	0.40612	-0.36583	0.93287	0.069202	0.18305
1	-0.60254	4.8675	1.0476	1	0.51356	-0.16957	1.8085	-1.8687	11.297	-0.45994	-0.31966	0.62825	0.25591	0.29857
1	-0.60254	4.8675	1.0476	1	0.36111	-0.36594	1.9737	-1.2829	10.125	0.44675	-0.30197	0.89413	0.1139	0.26867
1	-0.60254	4.8675	1.0476	1	0.43577	-0.07513	1.9106	-2.1918	10.326	0.38735	-0.61333	0.97229	0.0057935	0.0013614
1	-0.60254	4.8675	1.0476	1	0.26329	-0.1063	1.9343	-1.9911	10.307	0.65488	-0.69759	1.108	0.01268	0.0045983
1	-0.60254	4.8675	1.0476	1	0.41256	-0.40832	1.9235	-1.8566	9.7828	1.4619	-0.58869	1.2853	0.056669	0.05928
1	-0.60254	4.8675	1.0476	1	0.33806	-0.26953	1.9697	-2.2786	9.0006	1.8095	-0.96245	1.4047	0.25702	0.15945
1	-0.60254	4.8675	1.0476	1	0.11694	-0.14303	2.0086	-1.7675	10.244	1.9613	-0.74758	1.7944	0.57865	0.55931
1	-0.60254	4.8675	1.0476	1	0.36677	-0.18569	1.8198	-1.1886	9.6639	1.3547	-0.25474	1.187	0.14039	0.19418
1	-0.60254	4.8675	1.0476	1	0.34503	-0.0071874	1.7911	-1.835	10.136	1.0673	-0.53753	1.1698	0.019153	0.01687
1	-0.60254	4.8675	1.0476	1	0.36247	-0.17115	1.839	-2.0661	10.049	1.0741	-0.67355	1.1443	0.014389	0.01717
1	-0.60254	4.8675	1.0476	1	0.27173	-0.044067	1.7955	-1.994	10.669	1.0921	-0.64626	1.2587	0.046439	0.061388
1	-0.60254	4.8675	1.0476	1	0.23753	-0.31836	1.805	-1.8253	9.3116	0.77087	-0.77903	0.71292	0.14318	0.11784
1	-0.60254	4.8675	1.0476	1	0.30613	-0.10821	1.7596	-2.545	9.8994	0.75415	-0.97308	0.89947	0.15925	0.17191
1	-0.60254	4.8675	1.0476	2	0.25266	-0.52693	1.6567	-1.3508	10.314	1.9093	-0.45382	1.3136	0.092841	0.082234
1	-0.60254	4.8675	1.0476	2	0.31851	-0.49299	1.633	-1.6419	10.089	1.8081	-0.55386	1.209	0.028423	0.022759
1	-0.60254	4.8675	1.0476	2	0.26185	-0.53912	1.6876	-1.2565	9.8136	1.7507	-0.43041	1.1633	0.04301	0.023548
1	-0.60254	4.8675	1.0476	2	0.24977	-0.33493	1.647	-1.7641	10.382	0.74425	-0.63419	0.78838	0.068216	0.14479
1	-0.60254	4.8675	1.0476	2	0.26262	-0.46415	1.6789	-1.2308	10.424	1.7298	-0.36688	1.2805	0.10978	0.11768
1	-0.60254	4.8675	1.0476	2	0.36163	-0.47762	1.671	-1.574	10.052	1.2426	-0.47535	0.94484	0.026745	0.045196
1	-0.60254	4.8675	1.0476	2	0.29764	-0.4757	1.6915	-1.4537	11.321	1.4357	-0.3885	1.2764	0.098165	0.11866
1	-0.60254	4.8675	1.0476	2	0.27505	-0.55422	1.7514	-2.551	9.9577	0.76083	-1.1139	0.71153	0.37445	0.3766
1	-0.60254	4.8675	1.0476	2	0.2333	-0.49451	1.7071	-1.4114	11.313	1.5631	-0.43564	1.3461	0.11694	0.12678
1	-0.60254	4.8675	1.0476	2	0.29126	-0.52689	1.7053	-1.0764	9.6187	1.6341	-0.3124	1.079	0.085163	0.080492
1	-0.60254	4.8675	1.0476	2	0.2282	-0.65541	1.7052	-1.0679	9.2752	1.643	-0.40769	0.94439	0.048624	0.073805
1	-0.60254	4.8675	1.0476	2	0.17776	-0.39288	1.6924	-2.0486	10.594	0.84714	-0.8395	0.90369	0.076874	0.094469
1	-0.60254	4.8675	1.0476	2	0.20401	-0.61773	1.7516	-1.5256	8.6137	2.1707	-0.76749	1.1448	0.036657	0.088319
1	-0.60254	4.8675	1.0476	2	0.18701	-0.51403	1.7271	-1.9027	9.406	1.4379	-0.90161	0.94418	0.10015	0.16454
1	-0.60254	4.8675	1.0476	2	0.2521	-0.60277	1.713	-1.5466	9.4919	1.7262	-0.63922	1.0787	0.0023111	0.016176
1	-0.60254	4.8675	1.0476	2	0.22245	-0.49634	1.6431	-1.5729	9.8349	0.84744	-0.63539	0.64632	0.16213	0.22199
1	-0.60254	4.8675	1.0476	2	0.21497	-0.59985	1.738	-1.5524	9.4766	1.6871	-0.68067	1.0787	0.0070709	0.036394
1	-0.60254	4.8675	1.0476	2	0.17136	-0.59937	1.7665	-1.9306	9.9711	1.6949	-0.88716	1.2213	0.11118	0.13906
1	-0.60254	4.8675	1.0476	2	0.30176	-0.70085	1.7289	-1.2177	9.4061	1.7218	-0.41913	1.0292	0.033978	0.039905
1	-0.60254	4.8675	1.0476	2	0.30135	-0.54569	1.7201	-1.6192	9.6489	1.6427	-0.60704	1.0979	0.0025437	0.0083908
1	-0.60254	4.8675	1.0476	2	0.24125	-0.62031	1.7781	-1.7908	10.067	2.1172	-0.73501	1.4746	0.19986	0.19451
1	-0.60254	4.8675	1.0476	2	0.19956	-0.55895	1.6604	-1.1929	10.187	1.485	-0.43589	1.0595	0.027914	0.016087
1	-0.60254	4.8675	1.0476	2	0.19493	-0.52433	1.6189	-1.4808	10.488	0.83219	-0.56637	0.75026	0.089742	0.11027
1	-0.60254	4.8675	1.0476	2	0.30657	-0.62406	1.7442	-1.6856	9.6917	1.7333	-0.64853	1.1515	0.012901	0.013135
1	-0.60254	4.8675	1.0476	2	0.24621	-0.46903	1.6252	-1.7239	9.5524	1.2494	-0.71686	0.79234	0.078247	0.19153
1	-0.60254	4.8675	1.0476	2	0.18025	-0.48976	1.6663	-1.0377	9.8419	1.5855	-0.38462	1.076	0.048294	0.024937
1	-0.60254	4.8675	1.0476	2	0.28176	-0.45423	1.6956	-1.3926	10.181	1.7569	-0.44619	1.2736	0.075525	0.058085
1	-0.60254	4.8675	1.0476	2	0.23803	-0.51009	1.7248	-1.2174	9.8326	1.9878	-0.4278	1.3448	0.11884	0.088197
1	-0.60254	4.8675	1.0476	3	0.11446	-0.57373	1.6369	-1.4941	10.037	0.4789	-0.69553	0.45488	0.36001	0.31933
1	-0.60254	4.8675	1.0476	3	0.10497	-0.74868	1.7731	-0.67732	8.5949	2.282	-0.33761	1.1699	0.085135	0.052859
1	-0.60254	4.8675	1.0476	3	0.11754	-0.60931	1.7891	-1.2776	9.1614	2.1444	-0.64625	1.318	0.075034	0.06326
1	-0.60254	4.8675	1.0476	3	0.12529	-0.47834	1.7407	-1.2874	9.5836	1.8884	-0.59286	1.2679	0.04859	0.039943
1	-0.60254	4.8675	1.0476	3	0.11482	-0.50892	1.7202	-1.5808	9.9981	0.97048	-0.73526	0.82374	0.067743	0.062716
1	-0.60254	4.8675	1.0476	3	0.20495	-0.62092	1.7457	-1.1878	8.0961	2.6272	-0.6003	1.2726	0.050599	0.024907
1	-0.60254	4.8675	1.0476	3	0.25528	-0.6087	1.6934	-0.51234	8.8221	1.8815	-0.062752	0.97127	0.2972	0.43683
1	-0.60254	4.8675	1.0476	3	0.11657	-0.67656	1.5941	-1.6148	8.2457	0.96927	-0.96917	0.028363	1.1733	1.0543
1	-0.60254	4.8675	1.0476	3	0.1624	-0.79296	1.684	-1.575	8.3144	2.44	-0.90987	1.0716	0.095028	0.094048
1	-0.60254	4.8675	1.0476	3	0.17464	-0.57743	1.6723	-1.2439	9.3981	1.2043	-0.54602	0.72358	0.1082	0.10984
1	-0.60254	4.8675	1.0476	3	0.16025	-0.60394	1.6222	-1.7703	9.2937	0.51402	-0.88199	0.22474	0.75524	0.56063
1	-0.60254	4.8675	1.0476	3	0.19807	-0.7354	1.7392	-1.094	8.4339	2.818	-0.52872	1.4465	0.16452	0.11467
1	-0.60254	4.8675	1.0476	3	0.15782	-0.40869	1.6687	-1.0953	9.1649	0.81163	-0.47272	0.51036	0.30551	0.30555
1	-0.60254	4.8675	1.0476	3	0.094293	-0.64689	1.7272	-1.6453	9.4085	1.7248	-0.87003	1.0532	0.071584	0.092473
1	-0.60254	4.8675	1.0476	3	0.11954	-0.50073	1.6495	-1.2542	10.1	0.42861	-0.54712	0.49157	0.31228	0.19375
1	-0.60254	4.8675	1.0476	3	0.072083	-0.54001	1.6609	-1.8509	9.1757	0.77911	-1.0187	0.41646	0.57156	0.55604
1	-0.60254	4.8675	1.0476	3	0.12887	-0.69434	1.7176	-1.6519	8.4136	2.6337	-0.96316	1.3152	0.20162	0.25819
1	-0.60254	4.8675	1.0476	3	0.10253	-0.61189	1.7379	-1.2544	9.1415	1.8906	-0.64937	1.1089	0.0059435	0.016617
1	-0.60254	4.8675	1.0476	3	0.1317	-0.58819	1.7787	-0.81153	8.7215	2.1075	-0.37595	1.1776	0.068238	0.064441
1	-0.60254	4.8675	1.0476	3	0.1067	-0.57713	1.6838	-1.7481	8.9227	0.93891	-0.95997	0.43039	0.50875	0.72038
1	-0.60254	4.8675	1.0476	3	0.14407	-0.50464	1.6362	-1.6767	9.6025	1.0233	-0.79397	0.6735	0.17663	0.12134
1	-0.60254	4.8675	1.0476	3	0.13637	-0.6186	1.7153	-1.3385	9.5366	1.5497	-0.63363	0.98357	0.0050712	0.0041802
1	-0.60254	4.8675	1.0476	3	0.10893	-0.52792	1.6553	-1.4964	9.9376	0.63263	-0.70354	0.55286	0.255	0.21099
1	-0.60254	4.8675	1.0476	3	0.08042	-0.69118	1.7256	-1.1182	8.6813	1.8874	-0.63556	0.92314	0.016589	0.025824
1	-0.60254	4.8675	1.0476	3	0.17271	-0.67271	1.7305	-0.48506	9.2274	1.9323	-0.11852	1.1225	0.23988	0.32343
1	-0.60254	4.8675	1.0476	3	0.077498	-0.51026	1.7072	-1.6927	9.1438	0.99375	-0.91802	0.595	0.3044	0.24741
1	-0.60254	4.8675	1.0476	3	0.15338	-0.58899	1.6967	-1.1854	9.4513	1.8634	-0.53095	1.1376	0.013217	0.021181
1	-0.60254	4.8675	1.0476	4	0.2122	-0.29535	1.7566	-2.1935	11.224	0.27304	-0.79676	0.84438	0.079037	0.035723
1	-0.60254	4.8675	1.0476	4	0.28508	-0.37826	1.8117	-1.8392	11.095	1.1514	-0.58451	1.2596	0.045264	0.088809
1	-0.60254	4.8675	1.0476	4	0.31399	-0.44936	1.7741	-1.8321	10.997	0.63893	-0.57178	0.93657	0.013282	0.023875
1	-0.60254	4.8675	1.0476	4	0.28631	-0.40812	1.7906	-2.3692	10.936	0.97875	-0.85666	1.1212	0.069995	0.04266
1	-0.60254	4.8675	1.0476	4	0.24786	-0.35322	1.8125	-2.0181	11.17	1.0425	-0.69538	1.2283	0.041255	0.067753
1	-0.60254	4.8675	1.0476	4	0.22255	-0.40504	1.7806	-2.0297	10.906	0.43704	-0.75871	0.84546	0.065266	0.020977
1	-0.60254	4.8675	1.0476	4	0.28891	-0.36878	1.8033	-1.8737	11.738	0.98373	-0.54693	1.266	0.050791	0.11988
1	-0.60254	4.8675	1.0476	4	0.27028	-0.41607	1.8029	-1.9416	11.346	0.77896	-0.63386	1.102	0.0039312	0.012236
1	-0.60254	4.8675	1.0476	4	0.21768	-0.3535	1.8449	-1.8725	11.144	1.095	-0.65958	1.2814	0.0579	0.093069
1	-0.60254	4.8675	1.0476	4	0.2344	-0.41812	1.8592	-1.7268	10.718	1.5047	-0.61719	1.4083	0.13027	0.14133
1	-0.60254	4.8675	1.0476	4	0.26133	-0.42865	1.7526	-1.7006	10.234	0.48743	-0.61878	0.69113	0.12736	0.12856
1	-0.60254	4.8675	1.0476	4	0.22878	-0.45382	1.8305	-1.8343	10.364	1.4316	-0.71302	1.2724	0.062733	0.072406
1	-0.60254	4.8675	1.0476	4	0.27992	-0.40825	1.7817	-1.6933	10.299	1.0741	-0.58747	1.0449	0.00023476	0.0092141
1	-0.60254	4.8675	1.0476	4	0.21563	-0.39635	1.8198	-1.8848	10.681	0.96357	-0.71323	1.1034	0.015367	0.016025
1	-0.60254	4.8675	1.0476	4	0.21717	-0.38768	1.8141	-1.7611	10.418	1.0356	-0.67113	1.0885	0.0063705	0.0037215
1	-0.60254	4.8675	1.0476	4	0.23307	-0.4079	1.8237	-1.6778	10.119	1.0937	-0.64163	1.0607	0.0016996	0.014229
1	-0.60254	4.8675	1.0476	4	0.18114	-0.35086	1.7791	-2.1342	10.894	0.40822	-0.84115	0.84927	0.096283	0.027766
1	-0.60254	4.8675	1.0476	4	0.25574	-0.43579	1.7912	-1.4952	10.379	0.97452	-0.50823	1.0086	0.010418	0.04002
1	-0.60254	4.8675	1.0476	4	0.22528	-0.46996	1.8165	-1.7271	9.8838	0.95717	-0.70742	0.90297	0.031929	0.028812
1	-0.60254	4.8675	1.0476	4	0.2473	-0.425	1.8239	-1.9628	10.308	1.4226	-0.76042	1.2614	0.070617	0.060096
1	-0.60254	4.8675	1.0476	4	0.2609	-0.39455	1.7966	-1.7633	10.529	0.94834	-0.62032	1.0454	0.00032095	0.013151
1	-0.60254	4.8675	1.0476	4	0.23471	-0.43442	1.7702	-2.0895	10.957	0.51932	-0.7764	0.873	0.060724	0.017903
1	-0.60254	4.8675	1.0476	4	0.28669	-0.46688	1.8214	-1.5781	10.824	1.6596	-0.49107	1.4479	0.17267	0.15675
1	-0.60254	4.8675	1.0476	4	0.25803	-0.34982	1.7854	-2.0217	12.123	0.32597	-0.61203	1.0173	0.0010098	0.0075923
1	-0.60254	4.8675	1.0476	4	0.25034	-0.32265	1.7555	-2.4099	11.136	0.50379	-0.87282	0.9249	0.088118	0.012998
1	-0.60254	4.8675	1.0476	4	0.31882	-0.34972	1.7585	-2.2578	11.296	0.97117	-0.72401	1.1606	0.027522	0.016445
1	-0.60254	4.8675	1.0476	4	0.32134	-0.391	1.7843	-1.9727	10.895	1.2983	-0.63082	1.2683	0.049481	0.06497
1	-0.60254	4.8675	1.0476	4	0.27526	-0.33502	1.7408	-2.3345	10.72	0.55971	-0.85772	0.85711	0.10142	0.065187
1	-0.60254	4.8675	1.0476	4	0.28677	-0.35558	1.8	-1.9888	11.026	1.1833	-0.65533	1.2599	0.047828	0.041023
1	-0.60254	4.8675	1.0476	4	0.26623	-0.27308	1.7871	-2.0948	10.979	0.81859	-0.71463	1.095	0.014807	0.013315
1	-0.60254	4.8675	1.0476	5	0.080421	-0.10148	1.9424	-1.8616	8.6831	1.554	-0.98488	1.2254	0.17778	0.20817
1	-0.60254	4.8675	1.0476	5	0.17829	-0.1536	1.889	-1.2172	8.5924	1.1354	-0.53299	0.87753	0.033772	0.056927
1	-0.60254	4.8675	1.0476	5	0.20528	-0.038092	1.8732	-1.5061	8.995	0.47799	-0.61612	0.67503	0.13902	0.15585
1	-0.60254	4.8675	1.0476	5	0.067602	-0.09403	1.8811	-1.446	9.1368	0.98347	-0.71759	0.96878	0.019456	0.032759
1	-0.60254	4.8675	1.0476	5	0.12704	0.043806	1.8966	-1.1793	9.4211	0.83578	-0.47677	1.0387	0.015897	0.031034
1	-0.60254	4.8675	1.0476	5	0.082383	0.079533	1.8543	-1.9628	12.492	0.61696	-0.66989	1.3702	0.1086	0.11887
1	-0.60254	4.8675	1.0476	5	0.071303	-0.24831	1.8715	-1.5496	10.08	1.2922	-0.71518	1.2639	0.059447	0.06648
1	-0.60254	4.8675	1.0476	5	0.10886	-0.18405	1.7653	-1.3202	10.065	0.39914	-0.55373	0.7302	0.10315	0.092236
1	-0.60254	4.8675	1.0476	5	0.065833	-0.12006	1.8333	-1.6061	9.7885	0.63328	-0.75251	0.88252	0.049757	0.052357
1	-0.60254	4.8675	1.0476	5	0.096742	-0.089505	1.8489	-1.5767	9.471	0.89524	-0.72851	0.97381	0.021319	0.02355
1	-0.60254	4.8675	1.0476	5	0.10546	-0.17962	1.8603	-1.5573	10.199	0.85284	-0.66519	1.0812	0.0050524	0.017749
1	-0.60254	4.8675	1.0476	5	0.11209	-0.023283	1.9133	-1.7598	10.069	0.98532	-0.74274	1.2346	0.054621	0.047162
1	-0.60254	4.8675	1.0476	5	0.18638	-0.024595	1.953	-2.0105	9.4083	1.1004	-0.85904	1.199	0.088718	0.083461
1	-0.60254	4.8675	1.0476	5	0.26335	-0.089474	1.9284	-1.4385	9.4932	0.90501	-0.48778	1.0636	0.013426	0.0048653
1	-0.60254	4.8675	1.0476	5	0.17474	-0.090764	1.8365	-1.3261	8.8789	0.45244	-0.5658	0.55958	0.23955	0.23604
1	-0.60254	4.8675	1.0476	5	0.11395	-0.058042	1.9124	-1.4358	9.306	1.5617	-0.64599	1.3648	0.1025	0.066195
1	-0.60254	4.8675	1.0476	5	0.11125	-0.12173	1.9152	-1.5174	8.9666	0.96798	-0.73308	0.93512	0.029699	0.051403
1	-0.60254	4.8675	1.0476	5	0.13295	-0.069495	1.8801	-1.3414	9.3007	0.4162	-0.57908	0.71896	0.10858	0.093843
1	-0.60254	4.8675	1.0476	5	0.18641	-0.17367	1.9263	-1.8135	9.2012	1.2042	-0.80719	1.1137	0.046246	0.05616
1	-0.60254	4.8675	1.0476	5	0.093547	-0.26633	1.9408	-1.4995	9.4058	1.9205	-0.72488	1.5277	0.24544	0.21597
1	-0.60254	4.8675	1.0476	5	0.10317	-0.080123	1.8894	-1.1166	9.7806	0.71782	-0.46166	0.99733	0.022378	0.011697
1	-0.60254	4.8675	1.0476	5	0.12766	-0.13838	1.9068	-1.4609	9.4458	1.5061	-0.64654	1.3274	0.080205	0.089246
1	-0.60254	4.8675	1.0476	5	0.12103	-0.055456	1.925	-1.9646	9.2883	0.78929	-0.92021	0.96544	0.10767	0.1144
1	-0.60254	4.8675	1.0476	5	0.076073	-0.1659	1.8034	-1.3768	9.1125	0.8508	-0.68443	0.77677	0.080074	0.08469
1	-0.60254	4.8675	1.0476	5	0.15163	0.029036	1.8871	-1.551	9.989	0.7403	-0.59963	1.0948	0.0022335	0.0038353
1	-0.60254	4.8675	1.0476	5	0.12416	-0.10381	1.8769	-1.6563	9.5363	0.84836	-0.7393	0.98617	0.02248	0.067063
1	-0.60254	4.8675	1.0476	5	0.17115	-0.028543	1.9283	-1.6453	9.3923	0.67798	-0.68652	0.94889	0.016803	0.005141
1	-0.60254	4.8675	1.0476	5	0.2129	-0.015304	1.969	-1.7647	10.335	0.8475	-0.62081	1.2746	0.051842	0.065081
1	-0.60254	4.8675	1.0476	5	0.22706	-0.14514	1.9573	-1.7973	9.4829	0.71812	-0.72298	0.9664	0.021106	0.070219
1	-0.60254	4.8675	1.0476	6	0.058815	0.10533	1.8339	-1.1902	10.016	1.1666	-0.50703	1.2798	0.063041	0.052081
1	-0.60254	4.8675	1.0476	6	-0.028324	0.21448	1.7633	-1.5139	9.7514	1.2163	-0.75071	1.2269	0.054076	0.039119
1	-0.60254	4.8675	1.0476	6	-0.090612	0.21435	1.755	-1.1878	9.8702	0.53078	-0.65058	0.91511	0.019871	0.032777
1	-0.60254	4.8675	1.0476	6	0.017688	0.31223	1.7975	-0.89437	10.184	1.0846	-0.38236	1.3013	0.11281	0.10945
1	-0.60254	4.8675	1.0476	6	-0.081013	0.16365	1.7845	-1.4527	9.901	1.3386	-0.77117	1.3134	0.099041	0.087969
1	-0.60254	4.8675	1.0476	6	0.045786	0.18308	1.8159	-1.0725	9.2528	0.67501	-0.4972	0.90039	0.032777	0.050778
1	-0.60254	4.8675	1.0476	6	0.024157	0.039288	1.8556	-0.98813	9.3398	0.9253	-0.48666	1.0231	0.014031	0.022151
1	-0.60254	4.8675	1.0476	6	0.016379	0.20395	1.8395	-1.2109	9.7418	0.6011	-0.56332	1.0032	0.0035114	0.0028509
1	-0.60254	4.8675	1.0476	6	-0.015609	0.23902	1.7658	-0.96053	9.589	0.72563	-0.47924	0.97325	0.020735	0.032922
1	-0.60254	4.8675	1.0476	6	0.10277	0.1229	1.7348	-0.30199	10.652	-0.25626	-0.031751	0.64745	0.48595	0.45206
1	-0.60254	4.8675	1.0476	6	0.0024726	0.10761	1.8449	-0.64125	10.051	1.0913	-0.30121	1.2616	0.13658	0.088778
1	-0.60254	4.8675	1.0476	6	-0.012051	0.20902	1.8352	-0.8816	10.026	1.6273	-0.4217	1.5323	0.26764	0.2212
1	-0.60254	4.8675	1.0476	6	0.022835	0.15082	1.8322	-1.0416	9.6206	1.2602	-0.48785	1.271	0.063061	0.049324
1	-0.60254	4.8675	1.0476	6	0.066846	0.15435	1.7993	-0.39336	9.8418	0.77209	-0.12153	1.0441	0.23138	0.25379
1	-0.60254	4.8675	1.0476	6	-0.0078935	0.04729	1.8146	-0.94089	9.5188	1.4463	-0.48435	1.2892	0.072332	0.030628
1	-0.60254	4.8675	1.0476	6	0.00331	0.17608	1.8113	-1.0405	9.828	1.0108	-0.49335	1.1761	0.028415	0.0059212
1	-0.60254	4.8675	1.0476	6	-0.07837	0.23777	1.7311	-1.2174	10.03	-0.040777	-0.64031	0.66721	0.14615	0.13122
1	-0.60254	4.8675	1.0476	6	-0.079558	0.21019	1.7651	-1.4536	9.9097	0.12221	-0.7627	0.73911	0.12084	0.13058
1	-0.60254	4.8675	1.0476	6	0.0053565	0.078137	1.8415	-0.54249	10.028	1.5344	-0.25374	1.4554	0.28791	0.27964
1	-0.60254	4.8675	1.0476	6	0.010874	0.20854	1.7271	-1.0001	10.318	0.16268	-0.4407	0.80052	0.087257	0.091355
1	-0.60254	4.8675	1.0476	6	0.047325	0.056037	1.7916	-0.42921	9.8647	1.6256	-0.16202	1.4176	0.3309	0.31996
1	-0.60254	4.8675	1.0476	6	-0.080034	0.18191	1.8585	-1.5013	9.2941	1.1147	-0.83691	1.1738	0.070847	0.081031
1	-0.60254	4.8675	1.0476	6	0.07099	0.15419	1.8328	-0.71424	9.7082	1.264	-0.27577	1.2903	0.16567	0.14867
1	-0.60254	4.8675	1.0476	6	0.058424	0.092196	1.8278	-0.61402	10.018	1.1945	-0.23425	1.2828	0.19092	0.23735
1	-0.60254	4.8675	1.0476	6	-0.063421	0.20249	1.7753	-1.0753	9.56	0.51013	-0.58814	0.85631	0.036812	0.042511
1	-0.60254	4.8675	1.0476	6	0.034233	0.10298	1.7856	-0.44618	9.6545	0.11403	-0.18596	0.64733	0.33379	0.32953
1	-0.60254	4.8675	1.0476	6	0.02211	0.12179	1.9015	-1.2427	9.4343	1.5171	-0.60298	1.4235	0.14129	0.13759
1	-0.60254	4.8675	1.0476	6	-0.02047	0.1834	1.8377	-0.7228	9.2445	0.86477	-0.3867	1.0166	0.047548	0.042535
1	-0.60254	4.8675	1.0476	7	0.15522	0.23341	1.6384	-1.8398	11.354	0.69652	-0.59571	1.1056	0.0034085	0.022087
1	-0.60254	4.8675	1.0476	7	0.12354	0.15746	1.5882	-1.8484	11.157	0.31207	-0.65677	0.84581	0.043674	0.014831
1	-0.60254	4.8675	1.0476	7	0.050136	0.28226	1.4651	-2.8664	12.252	-0.24879	-1.0226	0.68494	0.30801	0.24697
1	-0.60254	4.8675	1.0476	7	0.20252	0.12999	1.5813	-2.6278	12.092	-0.50487	-0.82702	0.63062	0.2243	0.13249
1	-0.60254	4.8675	1.0476	7	0.16536	0.15886	1.7138	-1.5009	12.025	0.96899	-0.42238	1.3411	0.11861	0.20501
1	-0.60254	4.8675	1.0476	7	0.22252	0.053664	1.5409	-3.4761	12.712	-0.13555	-1.0938	0.78622	0.30969	0.17617
1	-0.60254	4.8675	1.0476	7	0.14525	0.25424	1.4173	-2.9411	12.224	0.23267	-0.96472	0.80653	0.18931	0.082268
1	-0.60254	4.8675	1.0476	7	0.12893	0.11599	1.463	-2.8058	13	1.0545	-0.8966	1.1932	0.10765	0.090096
1	-0.60254	4.8675	1.0476	7	0.17137	0.12848	1.596	-1.412	12.725	0.0046383	-0.3545	0.91743	0.078475	0.082819
1	-0.60254	4.8675	1.0476	7	0.25213	-0.095056	1.5137	-3.2153	13.391	-0.59643	-0.93944	0.61903	0.29721	0.15378
1	-0.60254	4.8675	1.0476	7	0.15615	0.21079	1.5069	-2.5097	12.776	0.13357	-0.7586	0.90394	0.045003	0.0097217
1	-0.60254	4.8675	1.0476	7	0.22773	-0.16758	1.8661	-1.6951	12.929	0.60377	-0.43239	1.3574	0.12487	0.23966
1	-0.60254	4.8675	1.0476	7	0.17434	0.15215	1.4771	-2.4388	13.676	1.104	-0.66655	1.2747	0.055646	0.065048
1	-0.60254	4.8675	1.0476	7	0.16331	0.062539	1.5138	-1.5717	12.283	1.2697	-0.45153	1.2598	0.06783	0.1256
1	-0.60254	4.8675	1.0476	7	0.064757	-0.099373	1.6116	-2.4646	13.131	-0.0014257	-0.8675	0.90933	0.089331	0.045821
1	-0.60254	4.8675	1.0476	7	0.132	0.13544	1.4949	-2.4292	13.246	-0.67204	-0.73585	0.62881	0.19319	0.11549
1	-0.60254	4.8675	1.0476	7	0.08946	0.16752	1.7422	-2.1438	12.53	-0.78719	-0.71465	0.75688	0.097107	0.054053
1	-0.60254	4.8675	1.0476	7	0.11464	0.0022037	1.6838	-1.534	11.284	2.0561	-0.54677	1.6585	0.37629	0.49928
1	-0.60254	4.8675	1.0476	7	0.16123	0.086388	1.6792	-1.2489	12.081	0.85126	-0.33302	1.2479	0.11275	0.21692
1	-0.60254	4.8675	1.0476	7	-0.044591	0.24219	1.7907	-1.2895	13.261	-0.26843	-0.49438	1.1003	0.01447	0.053758
1	-0.60254	4.8675	1.0476	7	-0.20646	0.27974	1.8039	-1.4274	12.189	-0.11054	-0.74369	1.0674	0.020315	0.020986
1	-0.60254	4.8675	1.0476	7	-0.23763	0.091089	1.6807	-1.949	12.589	-0.25618	-0.97709	0.8774	0.16927	0.098554
1	-0.60254	4.8675	1.0476	7	0.13984	0.19104	1.5528	-2.4335	13.411	-0.34968	-0.70871	0.83441	0.056735	0.020381
1	-0.60254	4.8675	1.0476	7	-0.033008	0.3068	1.7079	-1.9489	11.99	-0.49247	-0.7743	0.81092	0.085538	0.036246
1	-0.60254	4.8675	1.0476	8	0.044512	-0.37066	1.7404	-1.2967	11.652	0.18848	-0.53842	0.83394	0.049779	0.023923
1	-0.60254	4.8675	1.0476	8	0.067738	-0.25879	1.7386	-1.7096	10.995	0.021607	-0.72931	0.68251	0.14938	0.10952
1	-0.60254	4.8675	1.0476	8	0.095667	-0.41102	1.8109	-1.3971	11.634	0.92916	-0.53821	1.2228	0.034818	0.044341
1	-0.60254	4.8675	1.0476	8	0.11709	-0.33237	1.7146	-1.7761	11.313	0.3092	-0.69923	0.82047	0.060953	0.050964
1	-0.60254	4.8675	1.0476	8	0.14921	-0.45387	1.7684	-2.0448	10.918	1.5153	-0.84737	1.3418	0.14646	0.17039
1	-0.60254	4.8675	1.0476	8	0.18339	-0.49026	1.7691	-1.592	9.3913	1.2568	-0.72486	0.88961	0.039933	0.025629
1	-0.60254	4.8675	1.0476	8	0.14393	-0.3484	1.7629	-2.1328	10.142	1.11	-0.95296	1.0364	0.12292	0.15675
1	-0.60254	4.8675	1.0476	8	0.18322	-0.43735	1.7349	-1.8752	10.323	1.1285	-0.78047	1.0195	0.032452	0.030754
1	-0.60254	4.8675	1.0476	8	0.3256	-0.53948	1.7299	-1.267	10.752	1.546	-0.31154	1.2669	0.13276	0.17297
1	-0.60254	4.8675	1.0476	8	0.1433	-0.50943	1.8052	-1.505	10.2	1.6966	-0.65008	1.3366	0.08574	0.094022
1	-0.60254	4.8675	1.0476	8	0.088078	-0.37543	1.7549	-2.1087	10.281	0.71327	-0.98732	0.84302	0.18993	0.18816
1	-0.60254	4.8675	1.0476	8	0.21164	-0.45789	1.8	-1.686	10.855	2.0979	-0.61549	1.6487	0.3614	0.41879
1	-0.60254	4.8675	1.0476	8	0.10903	-0.39936	1.7933	-1.0484	11.646	1.1803	-0.3651	1.3239	0.13269	0.11667
1	-0.60254	4.8675	1.0476	8	0.061297	-0.33046	1.7123	-2.1303	11.25	0.033046	-0.92301	0.68042	0.23755	0.26607
1	-0.60254	4.8675	1.0476	8	-0.0087632	-0.32621	1.7681	-1.4296	10.997	0.87757	-0.68398	1.0884	0.0082972	0.025985
1	-0.60254	4.8675	1.0476	8	0.0047259	-0.31904	1.7245	-1.4755	10.901	0.31845	-0.69728	0.76564	0.0885	0.063978
1	-0.60254	4.8675	1.0476	8	0.0077446	-0.51924	1.7962	-1.67	10.313	1.7015	-0.86455	1.3467	0.15808	0.19087
1	-0.60254	4.8675	1.0476	8	0.036116	-0.35182	1.8249	-0.75554	10.863	1.1063	-0.32691	1.224	0.10709	0.13786
1	-0.60254	4.8675	1.0476	8	0.074981	-0.26735	1.746	-1.0475	11.212	0.15402	-0.40476	0.78777	0.10665	0.078128
1	-0.60254	4.8675	1.0476	8	0.1712	-0.52355	1.8142	-0.91512	10.608	1.188	-0.29388	1.1511	0.10598	0.074497
1	-0.60254	4.8675	1.0476	8	0.16201	-0.38952	1.7369	-1.6753	11.593	1.1281	-0.59764	1.2399	0.036991	0.061786
1	-0.60254	4.8675	1.0476	8	0.098582	-0.25863	1.7405	-1.0947	11.056	0.73591	-0.40898	1.0273	0.037876	0.015324
1	-0.60254	4.8675	1.0476	8	0.031165	-0.3045	1.7811	-1.4767	11.291	0.68302	-0.64528	1.0647	0.0021185	0.018637
1	-0.60254	4.8675	1.0476	8	0.11722	-0.28246	1.7738	-2.0755	12.44	0.48672	-0.742	1.1347	0.027028	0.038317
1	-0.60254	4.8675	1.0476	8	0.085905	-0.3592	1.7607	-1.9852	11.13	0.80855	-0.84635	1.0587	0.059569	0.11092
1	-0.60254	4.8675	1.0476	8	0.1481	-0.29629	1.6935	-1.4891	11.431	0.11641	-0.52458	0.74512	0.097593	0.11983
1	-0.60254	4.8675	1.0476	9	0.0032742	-0.71251	1.8531	-0.33062	7.1072	3.068	-0.2563	1.2384	0.15626	0.052918
1	-0.60254	4.8675	1.0476	9	-0.0048127	-0.53799	1.8916	-0.5821	8.4451	2.9563	-0.3774	1.7742	0.57863	0.40176
1	-0.60254	4.8675	1.0476	9	0.061866	-0.70336	1.8033	-0.83413	8.2592	3.0723	-0.50076	1.644	0.36604	0.22776
1	-0.60254	4.8675	1.0476	9	-0.014995	0.17254	1.7547	-1.0722	9.5192	2.2138	-0.54383	1.6534	0.3704	0.48754
1	-0.60254	4.8675	1.0476	9	-0.099141	-0.34873	1.6844	-0.22323	9.2189	0.22005	-0.22545	0.23861	0.79671	0.69311
1	-0.60254	4.8675	1.0476	9	0.013492	-0.55634	1.8289	-0.66407	7.6585	2.7899	-0.45681	1.3446	0.1094	0.028396
1	-0.60254	4.8675	1.0476	9	0.10202	-0.31221	1.7856	-0.76448	10.438	-0.074411	-0.27735	0.54072	0.3627	0.34948
1	-0.60254	4.8675	1.0476	9	-0.072141	-0.64441	1.8096	-1.0843	7.3668	2.7191	-0.88341	1.0981	0.081439	0.12924
1	-0.60254	4.8675	1.0476	9	0.0068784	-0.59985	1.8994	-0.46536	6.8578	2.9432	-0.36412	1.1283	0.063349	0.022352
1	-0.60254	4.8675	1.0476	9	0.073041	-0.7637	1.8273	0.06126	6.8971	3.6426	0.12306	1.5316	0.76073	0.42029
1	-0.60254	4.8675	1.0476	9	-0.09656	-0.53936	1.8619	-0.30573	7.8657	2.6916	-0.30671	1.3944	0.20776	0.08187
1	-0.60254	4.8675	1.0476	9	0.080101	-0.67611	1.8661	-0.8137	7.6302	3.423	-0.51108	1.7639	0.52141	0.35068
1	-0.60254	4.8675	1.0476	9	0.043348	-0.40106	1.7686	0.0084492	9.1039	0.60028	0.048238	0.47327	0.75341	0.70907
1	-0.60254	4.8675	1.0476	9	-0.070169	-0.19005	1.666	-1.0281	9.3366	-3.5978e-05	-0.62709	0.22668	0.67457	0.65882
1	-0.60254	4.8675	1.0476	9	-0.10515	-0.76088	1.8401	-0.60505	7.5821	3.3077	-0.55429	1.5926	0.29928	0.11112
1	-0.60254	4.8675	1.0476	9	-0.16729	-0.58522	1.9273	-0.70234	7.4629	3.7392	-0.68046	2.0409	0.99262	0.93858
1	-0.60254	4.8675	1.0476	9	-0.039738	-0.45704	1.844	-0.12822	8.5822	2.2227	-0.11929	1.335	0.3161	0.234
1	-0.60254	4.8675	1.0476	9	0.05577	-0.55149	1.7749	0.60023	9.6627	0.16374	0.39239	0.32399	1.5135	1.6138
1	-0.60254	4.8675	1.0476	10	-0.01516	-0.37403	1.6545	-0.7446	8.0374	2.1069	-0.50075	0.94246	0.021423	0.044518
1	-0.60254	4.8675	1.0476	10	-0.14105	-0.3423	1.6503	-1.1628	7.8055	2.4137	-0.91714	1.0763	0.099791	0.10002
1	-0.60254	4.8675	1.0476	10	0.01094	-0.53528	1.7149	-1.1718	8.0185	2.6013	-0.77864	1.2407	0.068306	0.01752
1	-0.60254	4.8675	1.0476	10	-0.034382	-0.37812	1.6571	-0.7638	7.9491	2.6445	-0.53842	1.2662	0.051867	0.017633
1	-0.60254	4.8675	1.0476	10	-0.10874	-0.28075	1.6667	-1.0255	8.0874	2.7407	-0.76157	1.4237	0.16672	0.1351
1	-0.60254	4.8675	1.0476	10	-0.052805	-0.26786	1.6759	-1.028	8.1441	2.3692	-0.70104	1.2196	0.039266	0.0056346
1	-0.60254	4.8675	1.0476	10	-0.037338	-0.19452	1.6629	-1.0032	8.2852	1.7353	-0.65027	0.89217	0.026447	0.036155
1	-0.60254	4.8675	1.0476	10	0.11653	-0.4352	1.6643	-0.53405	8.185	1.5724	-0.22946	0.62421	0.31848	0.30105
1	-0.60254	4.8675	1.0476	10	0.046303	-0.55989	1.6704	-1.2352	7.3353	2.218	-0.86764	0.62624	0.24785	0.48065
1	-0.60254	4.8675	1.0476	10	0.054306	-0.5204	1.6132	-1.1592	7.8796	1.3634	-0.73834	0.2521	0.65132	0.73802
1	-0.60254	4.8675	1.0476	10	0.032318	-0.17122	1.6877	-0.39431	7.9625	2.1556	-0.2172	1.0876	0.15008	0.20631
1	-0.60254	4.8675	1.0476	10	-0.08713	-0.27004	1.6295	-1.0716	8.2775	2.3178	-0.75223	1.1786	0.039559	0.019925
1	-0.60254	4.8675	1.0476	10	-0.058538	-0.20702	1.6751	-1.2183	8.0013	2.1267	-0.83119	1.051	0.052294	0.1001
1	-0.60254	4.8675	1.0476	10	-0.00049179	-0.33342	1.6903	-0.97295	8.0571	2.7989	-0.62854	1.4531	0.16511	0.10014
1	-0.60254	4.8675	1.0476	10	0.067846	-0.29972	1.6615	-0.79035	8.5065	2.5442	-0.41225	1.397	0.15829	0.17378
1	-0.60254	4.8675	1.0476	10	0.045938	-0.33534	1.6684	-0.64659	8.1978	2.0247	-0.36443	0.97766	0.061591	0.14345
1	-0.60254	4.8675	1.0476	10	-0.099464	-0.21565	1.6185	-1.4343	8.4059	2.1575	-0.96682	1.1295	0.1394	0.22268
1	-0.60254	4.8675	1.0476	10	-0.0087055	-0.31093	1.7005	-1.248	8.4046	2.7002	-0.77764	1.5021	0.23717	0.18362
1	-0.60254	4.8675	1.0476	10	-0.016341	-0.37204	1.6609	-0.73502	8.0007	2.3287	-0.49769	1.0823	0.012195	0.025094
1	-0.60254	4.8675	1.0476	10	-0.033826	-0.27461	1.6341	-1.013	8.4424	2.0417	-0.65083	1.058	0.0024397	0.0038729
1	-0.60254	4.8675	1.0476	10	0.0098796	-0.15458	1.6338	-1.0408	8.1155	2.1889	-0.63417	1.11	0.0048959	0.0020248
1	-0.60254	4.8675	1.0476	10	0.029928	-0.276	1.6989	-1.1292	8.2367	2.979	-0.67522	1.6464	0.36384	0.23867
1	-0.60254	4.8675	1.0476	10	0.030986	-0.25866	1.6769	-0.70076	8.3729	2.6577	-0.39804	1.4655	0.21642	0.19168
1	-0.60254	4.8675	1.0476	10	-0.086599	-0.34848	1.6594	-1.7609	8.0409	2.4671	-1.2289	1.1958	0.41422	0.43735
1	-0.60254	4.8675	1.0476	10	0.034951	-0.29436	1.6698	-0.82696	8.7	1.9238	-0.4557	1.0845	0.022925	0.035985
1	-0.60254	4.8675	1.0476	10	0.0096472	-0.35787	1.6892	-1.0316	8.7652	2.443	-0.60535	1.4024	0.12585	0.090152
1	-0.60254	4.8675	1.0476	10	0.11636	-0.41015	1.6458	-0.66811	8.287	1.7108	-0.30913	0.74598	0.17708	0.26373
1	-0.60254	4.8675	1.0476	11	0.18505	0.063593	1.576	-1.5064	13.487	-0.71442	-0.35152	0.69923	0.18439	0.14799
1	-0.60254	4.8675	1.0476	11	0.20616	0.15201	1.4978	-1.7515	13.458	0.069133	-0.40755	0.91987	0.054344	0.070896
1	-0.60254	4.8675	1.0476	11	0.062686	0.10901	1.5739	-1.8832	15.004	-0.50881	-0.53457	0.91917	0.021124	0.03229
1	-0.60254	4.8675	1.0476	11	-0.008026	-0.050763	1.5857	-2.9654	16.595	0.39849	-0.88689	1.273	0.13165	0.082387
1	-0.60254	4.8675	1.0476	11	0.14143	0.34823	1.6717	-1.3467	13.408	-1.4868	-0.31248	0.61323	0.27284	0.18295
1	-0.60254	4.8675	1.0476	11	0.037053	0.15316	1.7306	-1.8666	12.77	0.34541	-0.65205	1.1896	0.022616	0.059685
1	-0.60254	4.8675	1.0476	11	0.029895	0.14576	1.7494	-0.60866	13.853	0.25292	-0.17757	1.2658	0.22818	0.36203
1	-0.60254	4.8675	1.0476	11	-0.022577	0.10439	1.7251	-2.4508	12.701	-0.13451	-0.94171	0.98481	0.11898	0.13631
1	-0.60254	4.8675	1.0476	11	0.013042	0.078211	1.7771	-1.3857	11.969	0.11746	-0.54142	1.0388	0.0038129	0.011835
1	-0.60254	4.8675	1.0476	11	-0.03824	0.062763	1.7664	-1.6694	11.43	0.70862	-0.73998	1.1976	0.041368	0.067649
1	-0.60254	4.8675	1.0476	11	-0.02555	0.035745	1.7761	-1.8286	11.665	0.38176	-0.78294	1.0927	0.034576	0.015882
1	-0.60254	4.8675	1.0476	11	0.025819	0.099009	1.7356	-2.0986	11.391	0.71948	-0.85269	1.1772	0.079365	0.072636
1	-0.60254	4.8675	1.0476	11	0.022093	0.062824	1.7029	-1.4126	12.804	-0.27612	-0.50799	0.9086	0.028272	0.010447
1	-0.60254	4.8675	1.0476	11	0.067987	0.2163	1.6547	-2.0465	13.809	-0.80701	-0.62131	0.82643	0.049285	0.020233
1	-0.60254	4.8675	1.0476	11	0.10023	0.19798	1.6705	-1.8758	14.802	-0.064147	-0.49152	1.1621	0.025427	0.094176
1	-0.60254	4.8675	1.0476	11	0.10481	0.1497	1.6598	-2.082	14.987	-0.3472	-0.55059	1.0644	0.0029807	0.034448
1	-0.60254	4.8675	1.0476	11	0.037653	0.060083	1.5495	-2.5134	13.874	-1.3946	-0.83324	0.47744	0.37835	0.22567
1	-0.60254	4.8675	1.0476	11	0.10093	-0.0034158	1.6826	-1.4946	13.34	0.17231	-0.44481	1.0916	0.02681	0.078982
1	-0.60254	4.8675	1.0476	11	0.14019	0.17118	1.6557	-0.69159	13.467	-0.071487	-0.10098	1.0343	0.25173	0.33033
1	-0.60254	4.8675	1.0476	11	0.081136	0.12431	1.6024	-2.2127	14.301	-0.86322	-0.65278	0.7765	0.076036	0.027175
1	-0.60254	4.8675	1.0476	11	0.097896	-0.11596	1.6342	-3.0798	13.298	-0.75348	-1.0563	0.66297	0.35384	0.30001
1	-0.60254	4.8675	1.0476	11	0.05864	0.12058	1.7879	-3.4361	13.997	-1.4072	-1.1067	0.74649	0.34483	0.29763
1	-0.60254	4.8675	1.0476	11	0.11394	-0.0040669	1.6841	-1.4373	11.836	1.659	-0.47764	1.536	0.25413	0.32663
1	-0.60254	4.8675	1.0476	11	0.073385	0.11871	1.6433	-1.7952	12.273	-0.20845	-0.62125	0.82823	0.048487	0.015212
1	-0.60254	4.8675	1.0476	11	-0.019311	0.020254	1.692	-2.234	10.262	0.79781	-1.0745	0.97444	0.22815	0.17162
1	-0.60254	4.8675	1.0476	11	0.12834	0.011396	1.6478	-1.6341	11.486	0.26717	-0.56254	0.88398	0.028382	0.007411
1	-0.60254	4.8675	1.0476	11	0.035142	0.068678	1.632	-1.8	11.601	0.18829	-0.70946	0.87057	0.042785	0.027779
1	-0.60254	4.8675	1.0476	11	0.10261	-0.025522	1.637	-1.5075	11.547	1.0354	-0.53619	1.195	0.02613	0.054471
1	-0.60254	4.8675	1.0476	12	0.075414	0.056978	1.666	-1.1584	10.566	0.34232	-0.45196	0.80522	0.081438	0.070153
1	-0.60254	4.8675	1.0476	12	0.10685	-0.044451	1.7307	-1.4759	10.472	0.72699	-0.58544	0.99248	0.0033344	0.018932
1	-0.60254	4.8675	1.0476	12	0.10633	-0.0015711	1.669	-1.3071	10.207	0.46463	-0.51721	0.7745	0.081882	0.11929
1	-0.60254	4.8675	1.0476	12	0.14156	0.0051154	1.6917	-1.1868	9.8788	1.4396	-0.4426	1.2119	0.052569	0.0028918
1	-0.60254	4.8675	1.0476	12	0.058405	-0.068737	1.6962	-1.4375	9.486	1.5215	-0.68964	1.1597	0.020147	0.070516
1	-0.60254	4.8675	1.0476	12	0.081009	-0.20874	1.6868	-1.4056	9.6822	1.5576	-0.65593	1.1552	0.014417	0.024307
1	-0.60254	4.8675	1.0476	12	0.0813	-0.3287	1.7212	-1.2117	9.393	1.6904	-0.58904	1.1552	0.011758	0.016327
1	-0.60254	4.8675	1.0476	12	0.096332	-0.41261	1.6987	-1.1704	10.111	0.85774	-0.51484	0.80907	0.064603	0.055439
1	-0.60254	4.8675	1.0476	12	0.069813	-0.1761	1.6471	-0.87996	10.141	1.1181	-0.36784	0.98984	0.058422	0.033748
1	-0.60254	4.8675	1.0476	12	0.094812	-0.18564	1.6678	-0.44562	10.322	0.8641	-0.12333	0.9154	0.24712	0.22503
1	-0.60254	4.8675	1.0476	12	0.012151	0.010916	1.6474	-1.2926	10.086	0.72715	-0.61025	0.86035	0.035136	0.05451
1	-0.60254	4.8675	1.0476	12	0.082377	-0.021579	1.6384	-1.3214	10.585	0.35294	-0.52797	0.75499	0.091204	0.055009
1	-0.60254	4.8675	1.0476	12	0.13747	-0.34875	1.6895	-1.1436	10.452	2.1669	-0.43328	1.5492	0.28025	0.21772
1	-0.60254	4.8675	1.0476	12	0.097928	-0.054474	1.6238	-1.094	10.153	0.67618	-0.43242	0.79886	0.090827	0.10336
1	-0.60254	4.8675	1.0476	12	0.083431	0.13443	1.5905	-0.89426	10.06	0.30236	-0.3373	0.647	0.23086	0.21336
1	-0.60254	4.8675	1.0476	12	0.20158	-0.085862	1.6634	-1.397	10.404	1.2509	-0.46348	1.1472	0.029247	0.0042149
1	-0.60254	4.8675	1.0476	12	0.087807	0.061006	1.5942	-1.3099	10.381	0.44799	-0.5187	0.75006	0.095578	0.14943
1	-0.60254	4.8675	1.0476	12	0.088778	0.14474	1.619	-1.7988	10.099	0.71388	-0.75238	0.88027	0.050463	0.082654
1	-0.60254	4.8675	1.0476	12	0.0621	0.10429	1.6304	-1.3951	9.7565	1.1001	-0.61902	0.99833	0.002703	0.015772
1	-0.60254	4.8675	1.0476	12	0.11544	0.022923	1.6788	-1.5229	10.173	1.3396	-0.60982	1.2043	0.024593	0.032781
1	-0.60254	4.8675	1.0476	12	0.11046	0.066083	1.6398	-1.639	10.22	0.6304	-0.65957	0.85329	0.041022	0.025606
1	-0.60254	4.8675	1.0476	12	0.12803	0.065337	1.6851	-1.4121	10.27	1.168	-0.53228	1.1588	0.017288	0.011914
1	-0.60254	4.8675	1.0476	12	0.10184	-0.0083299	1.6687	-1.06	10.583	1.4599	-0.38653	1.3002	0.11045	0.12063
1	-0.60254	4.8675	1.0476	12	0.047396	-0.35428	1.7655	-1.5832	10.084	1.6636	-0.77243	1.3117	0.098584	0.08047
1	-0.60254	4.8675	1.0476	12	0.10683	-0.00047609	1.712	-1.372	11.084	1.4899	-0.49578	1.4202	0.15017	0.12216
1	-0.60254	4.8675	1.0476	12	0.094781	0.14675	1.6575	-1.7614	9.9529	0.9512	-0.74065	1.0052	0.020874	0.054215
1	-0.60254	4.8675	1.0476	12	0.13429	0.097827	1.6067	-1.2423	10.352	0.3847	-0.43811	0.7426	0.12008	0.094031
1	-0.60254	4.8675	1.0476	12	0.079078	0.10035	1.6518	-1.1104	10.57	0.81535	-0.42176	1.0218	0.033353	0.018411
1	-0.60254	4.8675	1.0476	12	0.1282	-0.060886	1.6395	-1.8411	9.1568	1.0306	-0.86273	0.77331	0.14296	0.34008
1	-0.60254	4.8675	1.0476	12	0.079272	0.011347	1.7108	-1.4217	10.462	1.6131	-0.58066	1.4027	0.12657	0.10455
1	-0.60254	4.8675	1.0476	13	0.078537	-0.15643	1.8968	-0.86007	10.467	0.38513	-0.33426	0.95169	0.081176	0.11386
1	-0.60254	4.8675	1.0476	13	0.020435	-0.16915	1.9262	-1.0477	10.432	0.86161	-0.48544	1.1987	0.036539	0.014545
1	-0.60254	4.8675	1.0476	13	0.033409	-0.11606	1.9244	-1.4609	10.152	1.0192	-0.68371	1.2428	0.044667	0.042825
1	-0.60254	4.8675	1.0476	13	0.029394	-0.045437	1.8671	-1.1163	10.394	0.10551	-0.49824	0.82122	0.062142	0.10521
1	-0.60254	4.8675	1.0476	13	0.0055442	-0.13883	1.9378	-1.0115	10.8	0.95967	-0.46335	1.3286	0.09834	0.058119
1	-0.60254	4.8675	1.0476	13	0.071658	-0.41081	2.0245	-1.1481	9.1701	1.7296	-0.58918	1.3949	0.12077	0.071172
1	-0.60254	4.8675	1.0476	13	0.066584	-0.38375	2.011	-1.295	8.999	1.5355	-0.68911	1.2368	0.04327	0.01527
1	-0.60254	4.8675	1.0476	13	0.094396	-0.24336	1.9663	-1.2218	9.617	1.0706	-0.55494	1.15	0.012734	0.0040643
1	-0.60254	4.8675	1.0476	13	0.10197	-0.32219	2.0024	-1.117	9.2986	1.5076	-0.52144	1.3159	0.078567	0.034602
1	-0.60254	4.8675	1.0476	13	0.083661	-0.41715	1.9813	-1.4095	9.4805	1.1016	-0.70205	1.0713	0.01046	0.0088
1	-0.60254	4.8675	1.0476	13	0.12077	-0.46564	2.0127	-0.46121	9.4258	1.4412	-0.14018	1.2578	0.25795	0.18422
1	-0.60254	4.8675	1.0476	13	0.056898	-0.23375	1.9416	-1.5504	10.338	0.67958	-0.70812	1.0827	0.012375	0.026342
1	-0.60254	4.8675	1.0476	13	0.060465	-0.32873	1.9816	-1.3706	9.349	1.0671	-0.70131	1.0595	0.009896	0.046046
1	-0.60254	4.8675	1.0476	13	0.048485	-0.2802	1.9407	-1.9259	10.601	0.67274	-0.88671	1.1108	0.084741	0.11147
1	-0.60254	4.8675	1.0476	13	0.13543	-0.30255	1.9308	-1.0076	9.9287	0.49601	-0.38923	0.85907	0.081056	0.089638
1	-0.60254	4.8675	1.0476	13	0.03801	-0.31561	1.971	-1.1026	9.4877	0.9385	-0.56431	1.0198	0.0022351	0.015301
1	-0.60254	4.8675	1.0476	13	0.061697	-0.26344	1.989	-1.2109	9.824	0.94606	-0.57075	1.1451	0.010518	0.0018744
1	-0.60254	4.8675	1.0476	13	0.10169	-0.34009	2.0214	-1.0334	9.2862	1.6318	-0.47783	1.394	0.13552	0.12629
1	-0.60254	4.8675	1.0476	13	0.0484	-0.26243	1.9207	-1.4028	9.6441	0.53749	-0.6978	0.81872	0.061478	0.10562
1	-0.60254	4.8675	1.0476	13	0.12854	-0.13045	1.8784	-0.98467	10.673	-0.4117	-0.33256	0.61	0.26441	0.21084
1	-0.60254	4.8675	1.0476	13	0.059321	-0.32938	1.9803	-1.089	9.9059	1.3045	-0.51201	1.3147	0.079498	0.030348
1	-0.60254	4.8675	1.0476	13	0.15649	-0.41952	2.0356	-0.97945	8.2839	1.8741	-0.46863	1.2338	0.052576	0.037356
1	-0.60254	4.8675	1.0476	13	0.0032853	-0.26315	1.9173	-1.1826	10.197	0.23875	-0.59174	0.79568	0.063597	0.051715
1	-0.60254	4.8675	1.0476	13	0.075082	-0.36092	1.9128	-1.0095	9.4841	1.1956	-0.48143	1.0813	0.0158	0.0095608
1	-0.60254	4.8675	1.0476	13	0.071206	-0.31319	1.8914	-0.85954	10.324	0.5866	-0.36012	0.95056	0.068189	0.051701
1	-0.60254	4.8675	1.0476	13	0.030516	-0.2492	1.9004	-1.1122	10.279	0.47933	-0.52309	0.92365	0.021685	0.044748
1	-0.60254	4.8675	1.0476	13	0.036548	-0.32261	1.9187	-0.98571	9.9156	0.97175	-0.4794	1.0834	0.016444	0.031392
1	-0.60254	4.8675	1.0476	13	0.0012122	-0.2825	1.8998	-1.2416	10.237	0.56006	-0.62337	0.94022	0.011971	0.010507
1	-0.60254	4.8675	1.0476	14	0.10253	-0.28832	1.785	-1.4779	12.605	-0.12976	-0.50199	0.91133	0.028689	0.012279
1	-0.60254	4.8675	1.0476	14	0.044222	-0.14724	1.7801	-1.6777	13.743	0.58276	-0.56793	1.3397	0.086506	0.16695
1	-0.60254	4.8675	1.0476	14	0.10339	-0.24998	1.7954	-1.2803	12.195	1.1132	-0.43386	1.3988	0.15177	0.16668
1	-0.60254	4.8675	1.0476	14	0.0965	-0.2437	1.7334	-1.0797	12.884	0.47422	-0.33182	1.1496	0.083695	0.13756
1	-0.60254	4.8675	1.0476	14	0.21141	-0.2771	1.6929	-1.9516	12.365	0.34479	-0.60058	0.98727	0.0036478	0.0065776
1	-0.60254	4.8675	1.0476	14	0.28108	-0.21451	1.646	-1.7219	12.811	-0.29045	-0.40198	0.75894	0.12357	0.17723
1	-0.60254	4.8675	1.0476	14	0.23536	-0.31928	1.6935	-2.737	11.763	0.71435	-0.9715	1.0548	0.13618	0.046209
1	-0.60254	4.8675	1.0476	14	0.11393	0.051866	1.6348	-2.877	13.735	-1.486	-0.89478	0.51086	0.37353	0.20489
1	-0.60254	4.8675	1.0476	14	0.13692	-0.17113	1.7211	-2.8963	11.735	0.81336	-1.1066	1.1661	0.26815	0.11872
1	-0.60254	4.8675	1.0476	14	0.11879	-0.12671	1.6852	-2.8193	13.178	-0.28518	-0.94968	0.87256	0.15116	0.054585
1	-0.60254	4.8675	1.0476	14	0.24034	-0.36124	1.7442	-1.6787	11.425	1.088	-0.52796	1.2147	0.033486	0.079874
1	-0.60254	4.8675	1.0476	14	0.11701	-0.26387	1.6659	-2.7821	13.481	-0.4586	-0.94199	0.78069	0.18649	0.089268
1	-0.60254	4.8675	1.0476	14	0.17701	-0.17102	1.6298	-1.7005	14.186	-1.1492	-0.42697	0.60283	0.22867	0.21377
1	-0.60254	4.8675	1.0476	14	0.16655	-0.16045	1.7195	-2.1675	13.107	0.099472	-0.6649	1.0359	0.0040254	0.010042
1	-0.60254	4.8675	1.0476	14	0.14453	-0.11127	1.7222	-2.5283	12.894	-0.11532	-0.83172	0.94632	0.06279	0.0044368
1	-0.60254	4.8675	1.0476	14	0.12893	0.031567	1.6774	-2.9054	14.073	-0.51716	-0.86945	0.92055	0.087394	0.055264
1	-0.60254	4.8675	1.0476	14	0.076535	-0.10864	1.6919	-1.8234	12.837	-0.48733	-0.63028	0.76595	0.080113	0.04082
1	-0.60254	4.8675	1.0476	14	0.10642	-0.056078	1.6512	-2.0298	14.89	-1.1379	-0.56475	0.73868	0.096879	0.0624
1	-0.60254	4.8675	1.0476	14	0.02494	0.082553	1.614	-3.3063	15.155	-1.5447	-1.019	0.63732	0.34177	0.20132
1	-0.60254	4.8675	1.0476	14	0.05334	0.043339	1.7226	-2.1687	14.053	-0.28011	-0.69117	1.0484	0.0078569	0.021722
1	-0.60254	4.8675	1.0476	14	0.048801	-0.094487	1.6201	-2.5736	13.733	-1.4523	-0.88111	0.45492	0.42891	0.25674
1	-0.60254	4.8675	1.0476	14	0.036169	-0.12581	1.7564	-2.0389	13.275	0.74818	-0.73074	1.3439	0.1042	0.14526
1	-0.60254	4.8675	1.0476	14	0.23144	-0.38385	1.7089	-2.0639	11.299	0.74794	-0.72781	0.99701	0.018256	0.0013181
1	-0.60254	4.8675	1.0476	14	0.11617	-0.061168	1.7053	-1.554	13.227	0.40425	-0.46288	1.1749	0.035704	0.091527
1	-0.60254	4.8675	1.0476	14	0.11964	-0.25817	1.747	-1.7662	13.512	0.62683	-0.55035	1.2789	0.056225	0.1384
1	-0.60254	4.8675	1.0476	14	0.044966	-0.17356	1.6329	-2.1269	13.722	-2.0855	-0.73641	0.20474	0.7284	0.55595
1	-0.60254	4.8675	1.0476	14	0.12189	-0.25682	1.8111	-1.9604	12.376	0.59936	-0.68982	1.2184	0.036766	0.055135
1	-0.60254	4.8675	1.0476	14	-0.034988	-0.06365	1.7292	-3.1672	13.657	-0.95505	-1.1786	0.74492	0.42344	0.30672
1	-0.60254	4.8675	1.0476	15	-0.026827	0.016408	1.9904	-1.2712	9.4135	1.4182	-0.6819	1.4187	0.14398	0.069535
1	-0.60254	4.8675	1.0476	15	0.0018864	-0.055293	1.9991	-1.1822	10.678	1.7323	-0.54316	1.7552	0.50412	0.36635
1	-0.60254	4.8675	1.0476	15	0.015299	0.008093	1.9438	-1.3868	10.327	0.2414	-0.63726	0.97141	0.0070154	0.055128
1	-0.60254	4.8675	1.0476	15	0.0097667	0.049916	1.9713	-1.0312	9.9849	1.0148	-0.48779	1.3191	0.086844	0.061469
1	-0.60254	4.8675	1.0476	15	-0.031782	0.037102	1.9526	-1.3189	10.054	0.78506	-0.66544	1.1976	0.026444	0.0017249
1	-0.60254	4.8675	1.0476	15	-0.022525	-0.19353	1.9597	-0.90863	9.5752	0.97506	-0.50279	1.1048	0.013213	0.048807
1	-0.60254	4.8675	1.0476	15	-0.031339	-0.19586	2.0282	-1.0029	9.0474	2.0223	-0.59263	1.6237	0.33193	0.12865
1	-0.60254	4.8675	1.0476	15	-0.029153	-0.18066	1.9466	-0.38657	9.4226	1.028	-0.23626	1.0895	0.13591	0.15603
1	-0.60254	4.8675	1.0476	15	0.0053103	-0.19197	1.9721	-1.3455	10.127	1.2233	-0.66693	1.359	0.10106	0.10946
1	-0.60254	4.8675	1.0476	15	0.054871	-0.2113	1.981	-1.3116	9.8812	0.89201	-0.6193	1.1437	0.009508	0.02199
1	-0.60254	4.8675	1.0476	15	-0.03792	0.023925	1.961	-1.4947	11.001	1.008	-0.69599	1.454	0.17389	0.10051
1	-0.60254	4.8675	1.0476	15	0.025896	-0.14109	1.9212	-1.4581	10.377	0.58476	-0.67788	1.0608	0.0058494	0.063466
1	-0.60254	4.8675	1.0476	15	0.011187	-0.072899	1.9677	-1.1388	10.053	1.4675	-0.54844	1.5044	0.21154	0.055722
1	-0.60254	4.8675	1.0476	15	-0.073272	-0.10411	1.9095	-1.2428	10.64	0.23011	-0.654	0.94613	0.012952	0.06739
1	-0.60254	4.8675	1.0476	15	0.0053387	0.034783	1.913	-1.0069	11.094	0.3358	-0.43329	1.1285	0.035177	0.020597
1	-0.60254	4.8675	1.0476	15	-0.038349	-0.04353	1.9633	-1.3628	10.283	0.75858	-0.68922	1.2067	0.03282	0.022709
1	-0.60254	4.8675	1.0476	15	-0.064887	-0.042077	1.9955	-1.1844	10.398	0.98946	-0.62414	1.3692	0.10385	0.030343
1	-0.60254	4.8675	1.0476	15	-0.012437	-0.031281	1.9428	-0.91748	10.367	0.36558	-0.44599	1.0202	0.025259	0.065009
1	-0.60254	4.8675	1.0476	15	-0.0013272	-0.24999	2.0351	-1.2497	9.3448	1.7755	-0.68568	1.5365	0.24588	0.11031
1	-0.60254	4.8675	1.0476	15	0.033157	-0.17394	1.9952	-1.3241	9.6223	1.8051	-0.6606	1.5945	0.30244	0.14573
1	-0.60254	4.8675	1.0476	15	0.037415	-0.02514	1.9894	-1.2258	10.295	1	-0.54514	1.3569	0.098921	0.057207
1	-0.60254	4.8675	1.0476	15	-0.052133	-0.096499	1.9925	-0.95571	10.451	0.70844	-0.50608	1.2224	0.039856	0.061663
1	-0.60254	4.8675	1.0476	15	0.0038668	-0.41726	2.0612	-0.93889	8.8219	2.3256	-0.55857	1.6942	0.41992	0.076637
1	-0.60254	4.8675	1.0476	15	-0.013755	-0.030982	1.9607	-1.0995	9.9731	0.75125	-0.55377	1.1463	0.012122	0.064078
1	-0.60254	4.8675	1.0476	15	0.0023944	-0.0074031	1.9494	-0.50325	9.9911	0.57548	-0.24315	1.0625	0.12938	0.27384
1	-0.60254	4.8675	1.0476	15	-0.004423	-0.054283	1.9924	-1.3303	10.04	1.457	-0.65655	1.5279	0.23361	0.11507
1	-0.60254	4.8675	1.0476	15	0.080359	-0.023815	1.96	-1.5498	9.747	0.58569	-0.69737	1.0187	0.0098314	0.078663
1	-0.60254	4.8675	1.0476	15	0.0015952	-0.016433	1.9578	-0.82018	10.679	0.77875	-0.37349	1.2881	0.11028	0.083022
1	-0.60254	4.8675	1.0476	15	-0.0067855	0.017739	1.9381	-1.7977	10.796	0.75566	-0.81432	1.2878	0.10253	0.086434
1	-0.60254	4.8675	1.0476	16	0.13581	-0.30706	1.5965	-0.79381	8.5658	1.5304	-0.34372	0.73103	0.16723	0.21117
1	-0.60254	4.8675	1.0476	16	0.14769	-0.32711	1.5804	-0.82413	9.0455	1.0326	-0.32559	0.55577	0.31863	0.26388
1	-0.60254	4.8675	1.0476	16	0.085801	-0.40552	1.63	-0.94746	8.6509	2.0361	-0.49171	1.0487	0.012284	0.042147
1	-0.60254	4.8675	1.0476	16	0.15616	-0.69828	1.6347	-1.5979	9.7274	2.2538	-0.75812	1.3185	0.097555	0.087727
1	-0.60254	4.8675	1.0476	16	-0.0036396	-0.44605	1.6339	-1.2693	8.3961	2.1104	-0.80695	1.0049	0.043607	0.1022
1	-0.60254	4.8675	1.0476	16	0.097706	-0.42967	1.6001	-0.9801	8.5857	2.3439	-0.50699	1.179	0.026396	0.025462
1	-0.60254	4.8675	1.0476	16	0.09023	-0.42155	1.634	-0.87088	8.9062	1.8603	-0.42696	1.0089	0.032331	0.021725
1	-0.60254	4.8675	1.0476	16	0.10803	-0.44984	1.5885	-1.0897	8.8359	1.5265	-0.54775	0.73078	0.1034	0.14912
1	-0.60254	4.8675	1.0476	16	0.068196	-0.54946	1.6471	-0.94679	8.6608	2.3314	-0.52398	1.1865	0.02546	0.012789
1	-0.60254	4.8675	1.0476	16	0.093919	-0.43502	1.6529	-1.6069	8.4533	1.5945	-0.91406	0.72312	0.20236	0.25782
1	-0.60254	4.8675	1.0476	16	0.16227	-0.39103	1.6183	-1.0508	8.5396	1.6868	-0.48482	0.79707	0.076639	0.078925
1	-0.60254	4.8675	1.0476	16	0.1137	-0.48241	1.6451	-1.4075	8.5091	2.016	-0.77126	0.97367	0.033938	0.016369
1	-0.60254	4.8675	1.0476	16	0.15461	-0.39973	1.6384	-0.7565	8.9657	2.0159	-0.28983	1.1298	0.10455	0.091112
1	-0.60254	4.8675	1.0476	16	0.13554	-0.25247	1.5531	-1.1268	8.8683	0.72203	-0.515	0.33503	0.51547	0.49877
1	-0.60254	4.8675	1.0476	16	0.20014	-0.50252	1.6265	-1.2812	8.9117	1.6161	-0.5719	0.81932	0.053064	0.058395
1	-0.60254	4.8675	1.0476	16	0.11726	-0.29947	1.6146	-0.96836	8.9444	2.0898	-0.44214	1.185	0.044593	0.038191
1	-0.60254	4.8675	1.0476	16	0.12833	-0.259	1.618	-1.1803	8.6745	2.2749	-0.56921	1.2493	0.04176	0.036659
1	-0.60254	4.8675	1.0476	16	0.15246	-0.37618	1.5834	-0.79182	8.601	2.0548	-0.33028	1.0129	0.075326	0.10322
1	-0.60254	4.8675	1.0476	16	0.10042	-0.286	1.5967	-1.2847	9.1015	1.9565	-0.62704	1.132	0.0077148	0.0068581
1	-0.60254	4.8675	1.0476	17	-0.0097802	-0.21145	1.903	-0.96351	9.8397	1.8881	-0.50711	1.5707	0.28274	0.19848
1	-0.60254	4.8675	1.0476	17	-0.010558	-0.22674	1.9611	-1.3496	10.013	0.79192	-0.6972	1.0944	0.011147	0.0064645
1	-0.60254	4.8675	1.0476	17	-0.0023411	-0.077379	1.9274	-1.1944	10.015	1.5159	-0.59212	1.4801	0.18711	0.1694
1	-0.60254	4.8675	1.0476	17	-0.012423	-0.059009	1.8859	-0.85365	10.827	0.74238	-0.40084	1.2082	0.066458	0.084376
1	-0.60254	4.8675	1.0476	17	-0.10108	0.0094265	1.873	-1.1988	10.581	0.52987	-0.65146	1.0823	0.003598	0.014324
1	-0.60254	4.8675	1.0476	17	0.028315	-0.34263	1.8217	-0.46943	8.3554	1.8019	-0.26441	1.0381	0.11442	0.09912
1	-0.60254	4.8675	1.0476	17	0.029441	-0.29901	1.8671	-1.0243	8.5841	1.7568	-0.58708	1.1476	0.010239	0.00045643
1	-0.60254	4.8675	1.0476	17	0.036803	-0.39008	2.0052	-1.1919	8.7717	2.3042	-0.6776	1.6241	0.33799	0.18494
1	-0.60254	4.8675	1.0476	17	-0.010376	-0.3369	1.926	-1.0518	8.5764	2.2944	-0.64867	1.5121	0.21783	0.087169
1	-0.60254	4.8675	1.0476	17	0.046653	-0.30873	1.9491	-0.85184	8.7166	2.0509	-0.4592	1.4373	0.17239	0.089948
1	-0.60254	4.8675	1.0476	17	0.067234	-0.32005	1.8873	-0.69692	9.4924	1.2745	-0.31363	1.1189	0.088551	0.049869
1	-0.60254	4.8675	1.0476	17	0.06724	-0.14964	1.8258	-1.0365	9.8146	0.51304	-0.46262	0.80625	0.077841	0.073212
1	-0.60254	4.8675	1.0476	17	-0.013199	-0.31071	1.9362	-0.79422	9.1432	1.846	-0.463	1.4084	0.14959	0.14107
1	-0.60254	4.8675	1.0476	17	0.055967	-0.16397	1.9388	-1.0922	8.8613	0.94333	-0.56417	0.89307	0.025363	0.029303
1	-0.60254	4.8675	1.0476	17	-0.014208	-0.0023658	1.8335	-1.1599	10.247	-1.0173	-0.56545	0.24205	0.65033	0.47205
1	-0.60254	4.8675	1.0476	17	0.0014305	-0.262	1.9594	-0.74495	9.0734	1.9536	-0.41972	1.4962	0.23461	0.12408
1	-0.60254	4.8675	1.0476	17	-0.042761	-0.32908	1.9621	-0.46117	9.4778	0.54872	-0.29562	0.78845	0.16138	0.15613
1	-0.60254	4.8675	1.0476	17	-0.024368	-0.43502	1.999	-1.0858	9.2341	1.9444	-0.64788	1.4981	0.20497	0.1244
1	-0.60254	4.8675	1.0476	17	-0.093199	-0.22762	1.976	-1.0047	9.8955	1.4771	-0.61053	1.4362	0.15105	0.10094
1	-0.60254	4.8675	1.0476	17	-0.043836	-0.19158	1.9434	-1.2015	9.8155	2.0134	-0.6631	1.6781	0.40121	0.31274
1	-0.60254	4.8675	1.0476	17	0.036819	-0.13877	1.9111	-0.68016	10.786	0.093732	-0.27888	0.89786	0.12719	0.11308
1	-0.60254	4.8675	1.0476	17	0.081581	-0.049533	1.8823	-0.89882	9.9358	1.1355	-0.36323	1.243	0.09543	0.059974
1	-0.60254	4.8675	1.0476	17	-0.0021026	-0.18459	1.9051	-1.3257	9.5504	1.618	-0.70341	1.3884	0.12632	0.074511
1	-0.60254	4.8675	1.0476	17	0.011821	-0.19449	1.9589	-0.64045	8.7127	0.603	-0.36028	0.65355	0.214	0.29818
1	-0.60254	4.8675	1.0476	17	-0.044786	-0.16024	1.921	-1.0758	10.193	1.0892	-0.5754	1.2649	0.047934	0.043599
1	-0.60254	4.8675	1.0476	17	-0.017727	-0.23081	1.8529	-0.78469	9.7082	1.3546	-0.42981	1.2115	0.056694	0.0025083
1	-0.60254	4.8675	1.0476	17	-0.04869	-0.048571	1.8819	-0.89726	10.705	0.71031	-0.46073	1.1737	0.036001	0.034148
1	-0.60254	4.8675	1.0476	17	-0.1123	-0.090771	1.8244	-1.3117	10.685	-0.22097	-0.72098	0.6657	0.1599	0.10929
1	-0.60254	4.8675	1.0476	17	-0.0054711	-0.22975	1.9267	-1.4276	10.899	0.66001	-0.6731	1.1626	0.018195	0.030062
1	-0.60254	4.8675	1.0476	17	0.027953	-0.18223	1.8389	-0.31279	10.511	-0.45952	-0.12232	0.48595	0.54609	0.5317
1	-0.60254	4.8675	1.0476	18	0.0073835	-0.18629	1.8233	-1.248	10.933	0.97271	-0.56948	1.2249	0.03251	0.034296
1	-0.60254	4.8675	1.0476	18	0.058394	-0.17059	1.8927	-1.2122	10.372	0.41123	-0.53042	0.93519	0.017846	0.027278
1	-0.60254	4.8675	1.0476	18	-0.022735	-0.099193	1.7848	-1.4642	11.151	-0.23376	-0.67492	0.70763	0.12084	0.098401
1	-0.60254	4.8675	1.0476	18	0.073721	0.0047664	1.8671	-1.4917	11.972	0.37741	-0.53216	1.2112	0.031694	0.059241
1	-0.60254	4.8675	1.0476	18	0.020718	-0.20078	1.8681	-1.3587	11.297	0.51625	-0.5888	1.1125	0.0044019	0.016171
1	-0.60254	4.8675	1.0476	18	0.090506	0.062374	1.8223	-1.7062	11.55	0.3778	-0.6193	1.1305	0.0071467	0.020956
1	-0.60254	4.8675	1.0476	18	0.097624	0.050331	1.7925	-1.5518	11.429	-0.32301	-0.55643	0.785	0.071105	0.034804
1	-0.60254	4.8675	1.0476	18	0.089253	0.058378	1.815	-1.8411	11.586	0.30951	-0.67494	1.0983	0.0078109	0.019915
1	-0.60254	4.8675	1.0476	18	0.01904	0.028038	1.8046	-1.3622	10.992	0.54723	-0.58068	1.0948	0.0027004	0.0047243
1	-0.60254	4.8675	1.0476	18	0.06935	-0.10899	1.8268	-1.1899	11.118	0.70066	-0.46323	1.1578	0.03154	0.019906
1	-0.60254	4.8675	1.0476	18	0.013651	-0.051378	1.7849	-1.3735	10.109	0.15866	-0.65464	0.70085	0.12298	0.042771
1	-0.60254	4.8675	1.0476	18	0.10262	-0.0077602	1.8386	-1.3904	11.744	0.39036	-0.47457	1.1554	0.027984	0.07101
1	-0.60254	4.8675	1.0476	18	0.043855	0.068243	1.7862	-1.4691	12.346	-0.088235	-0.52725	1.0106	0.0070367	0.0034692
1	-0.60254	4.8675	1.0476	18	0.031759	0.023794	1.761	-1.49	12.569	-0.26685	-0.54244	0.92979	0.017498	0.0030711
1	-0.60254	4.8675	1.0476	18	0.053454	-0.05547	1.8047	-1.5705	11.71	0.036124	-0.60683	0.95289	0.0089944	0.0056069
1	-0.60254	4.8675	1.0476	18	0.071341	-0.041152	1.7863	-1.2499	12.17	-0.4204	-0.43281	0.81873	0.081208	0.061542
1	-0.60254	4.8675	1.0476	18	0.061675	0.045881	1.8031	-1.9702	12.245	-0.059292	-0.71416	1.0192	0.01327	0.019808
1	-0.60254	4.8675	1.0476	18	0.10108	-0.064441	1.8123	-1.2149	12.198	0.38449	-0.39016	1.1658	0.059079	0.07272
1	-0.60254	4.8675	1.0476	18	0.020378	-0.15086	1.81	-1.4269	11.384	0.16475	-0.60864	0.92951	0.013992	0.019043
1	-0.60254	4.8675	1.0476	18	0.046024	-0.06758	1.81	-1.0832	12.263	-0.32963	-0.38992	0.88292	0.072337	0.069565
1	-0.60254	4.8675	1.0476	18	0.078684	-0.031416	1.814	-1.5978	12.144	0.071106	-0.56592	1.0444	0.0013517	0.008482
1	-0.60254	4.8675	1.0476	18	0.07629	-0.025211	1.8589	-1.8171	10.965	0.70798	-0.73454	1.1981	0.040072	0.066256
1	-0.60254	4.8675	1.0476	18	0.017357	-0.043967	1.8871	-1.4564	11.339	1.4956	-0.61352	1.6146	0.32155	0.34609
1	-0.60254	4.8675	1.0476	18	-0.00098008	-0.16308	1.8311	-1.6039	11.621	0.41863	-0.69528	1.0932	0.010677	0.022086
1	-0.60254	4.8675	1.0476	18	0.050838	-0.38138	1.8168	-1.1636	11.311	0.76723	-0.48911	1.1167	0.017632	0.010475
1	-0.60254	4.8675	1.0476	18	0.071685	-0.22555	1.8407	-1.2258	11.725	0.574	-0.46077	1.1646	0.033772	0.036125
1	-0.60254	4.8675	1.0476	18	-0.030922	-0.028506	1.8258	-1.345	11.281	0.54321	-0.61469	1.1376	0.008244	0.024819
1	-0.60254	4.8675	1.0476	18	0.025518	-0.24337	1.8081	-1.3451	10.983	0.33833	-0.60042	0.9033	0.020836	0.041368
1	-0.60254	4.8675	1.0476	19	0.019915	-0.12775	1.7597	-1.7878	8.3202	2.2578	-1.0535	1.3473	0.29311	0.10699
1	-0.60254	4.8675	1.0476	19	0.094378	0.08444	1.7246	-1.0957	8.5465	2.7805	-0.51883	1.7444	0.49243	0.29658
1	-0.60254	4.8675	1.0476	19	0.077203	0.10355	1.7491	-1.2993	8.5128	2.4751	-0.64992	1.5981	0.30528	0.12889
1	-0.60254	4.8675	1.0476	19	0.03524	0.033533	1.6647	-0.57256	8.7766	1.9461	-0.28012	1.2486	0.14436	0.13185
1	-0.60254	4.8675	1.0476	19	-0.057732	0.12327	1.6128	-0.99496	8.9991	1.5543	-0.58227	1.069	0.00086588	0.025048
1	-0.60254	4.8675	1.0476	19	0.079605	-0.0096438	1.6386	-1.1202	8.3973	2.3488	-0.57099	1.3481	0.091297	0.0072224
1	-0.60254	4.8675	1.0476	19	-0.086567	0.10954	1.6115	-1.7294	8.2534	1.4927	-1.0835	0.84197	0.27366	0.31922
1	-0.60254	4.8675	1.0476	19	0.059998	-0.10491	1.6523	-0.77044	8.4368	2.755	-0.39408	1.5722	0.31863	0.081828
1	-0.60254	4.8675	1.0476	19	0.0088148	0.21908	1.6011	-0.92298	7.8971	1.8691	-0.53447	1.0019	0.0067264	0.3105
1	-0.60254	4.8675	1.0476	19	-0.049283	0.12684	1.696	-1.1909	8.3507	2.7534	-0.72533	1.6784	0.41289	0.18362
1	-0.60254	4.8675	1.0476	19	0.0525	0.095074	1.5977	-0.25206	8.2409	2.1821	-0.093475	1.2163	0.2876	0.33427
1	-0.60254	4.8675	1.0476	19	-0.035334	0.097459	1.6282	-1.1622	8.2084	2.8264	-0.7107	1.6142	0.33275	0.066388
1	-0.60254	4.8675	1.0476	19	-0.037776	0.073047	1.6108	-1.4158	8.2877	1.8989	-0.85683	1.0678	0.065067	0.095057
1	-0.60254	4.8675	1.0476	19	-0.060694	0.078709	1.6721	-1.0822	8.5808	2.0061	-0.66464	1.2639	0.050646	0.013043
1	-0.60254	4.8675	1.0476	19	0.061198	-0.013694	1.5814	-0.94895	8.3333	1.32	-0.49464	0.67166	0.153	0.37826
1	-0.60254	4.8675	1.0476	19	0.0096102	-0.056143	1.7154	-1.3704	7.9248	2.9743	-0.8418	1.67	0.44456	0.13546
1	-0.60254	4.8675	1.0476	19	0.0067444	0.14881	1.6412	-1.0854	9.1052	1.8611	-0.55574	1.2884	0.060134	0.00539
1	-0.60254	4.8675	1.0476	19	0.091704	0.063818	1.5618	-1.4961	9.6843	1.2324	-0.6504	0.96621	0.0089205	0.063341
1	-0.60254	4.8675	1.0476	19	0.079735	0.087469	1.6762	-1.0907	8.7507	3.0711	-0.51604	1.8902	0.71734	0.40634
1	-0.60254	4.8675	1.0476	19	-0.063734	0.11015	1.6466	-1.0658	8.1228	1.7561	-0.68796	0.99258	0.010327	0.078561
1	-0.60254	4.8675	1.0476	19	0.0010998	0.0058235	1.7146	-1.496	8.3311	2.8535	-0.87188	1.7094	0.5105	0.17563
1	-0.60254	4.8675	1.0476	19	-0.076725	0.086763	1.6737	-1.7651	8.3163	2.3232	-1.0914	1.3882	0.35504	0.21503
1	-0.60254	4.8675	1.0476	19	0.024069	0.2616	1.6072	-0.46683	8.4309	2.1503	-0.23096	1.318	0.21115	0.22085
1	-0.60254	4.8675	1.0476	19	-0.037727	0.027427	1.6404	-1.1864	8.5649	1.5053	-0.70817	0.9247	0.02627	0.1378
1	-0.60254	4.8675	1.0476	19	-0.046474	0.10638	1.6646	-1.5594	8.4779	2.3616	-0.92224	1.4439	0.25925	0.12352
1	-0.60254	4.8675	1.0476	19	0.023717	-0.034129	1.678	-0.18549	8.4621	2.4983	-0.083728	1.4794	0.45558	0.36414
1	-0.60254	4.8675	1.0476	19	0.021673	-0.070502	1.6305	-1.3502	8.6966	0.89813	-0.74497	0.55908	0.25897	0.66435
1	-0.60254	4.8675	1.0476	19	0.014385	0.073243	1.6583	-1.1383	8.8874	2.2123	-0.59965	1.4244	0.14195	0.042106
1	-0.60254	4.8675	1.0476	19	-0.058222	0.15562	1.6431	-1.6833	8.4832	1.7765	-0.99319	1.1166	0.15737	0.11915
1	-0.60254	4.8675	1.0476	20	0.0075488	0.37995	1.6297	-1.4734	10.034	-0.5366	-0.6514	0.40861	0.41074	0.33332
1	-0.60254	4.8675	1.0476	20	0.10596	-0.36031	1.894	0.18638	7.9547	2.8934	0.22844	1.677	1.0866	1.4449
1	-0.60254	4.8675	1.0476	20	-0.023723	0.21146	1.7605	-1.2813	9.2142	1.7309	-0.67117	1.3826	0.11693	0.11179
1	-0.60254	4.8675	1.0476	20	-0.062346	0.52467	1.6821	-1.1949	10.032	0.74321	-0.57958	1.0847	0.0018985	0.0037271
1	-0.60254	4.8675	1.0476	20	0.055395	0.23141	1.6881	-1.0945	9.4253	0.20392	-0.48297	0.60168	0.21317	0.20251
1	-0.60254	4.8675	1.0476	20	0.12768	-0.43043	1.7196	-0.64161	9.2572	1.8429	-0.23952	1.1678	0.14623	0.15428
1	-0.60254	4.8675	1.0476	20	0.21778	-0.40909	1.7874	-1.3457	9.1912	2.8816	-0.55478	1.8251	0.60668	0.53001
1	-0.60254	4.8675	1.0476	20	0.14981	-0.40154	1.7326	-1.9126	10.066	1.4923	-0.85131	1.1698	0.076822	0.058575
1	-0.60254	4.8675	1.0476	20	0.098389	-0.52422	1.8069	-0.65375	8.7688	2.903	-0.30359	1.7374	0.56518	0.4343
1	-0.60254	4.8675	1.0476	20	0.045704	0.096047	1.6251	-0.56538	10.6	0.70127	-0.20879	0.94694	0.16518	0.080337
1	-0.60254	4.8675	1.0476	20	0.087339	-0.0089584	1.6578	-0.45949	9.8574	1.1398	-0.13997	1.0212	0.21467	0.17607
1	-0.60254	4.8675	1.0476	20	0.095861	0.045917	1.752	-0.71322	10.181	1.6494	-0.24191	1.433	0.27857	0.26349
1	-0.60254	4.8675	1.0476	20	0.10711	-0.35357	1.7616	-0.97552	9.6745	0.96317	-0.41936	0.85287	0.071489	0.046195
1	-0.60254	4.8675	1.0476	20	0.073292	-0.23243	1.7223	-2.5482	11.489	-0.016504	-1.0578	0.74854	0.29674	0.21169
1	-0.60254	4.8675	1.0476	20	0.24239	-0.37742	1.7287	-0.74237	9.792	1.4959	-0.15525	1.1227	0.2057	0.17937
1	-0.60254	4.8675	1.0476	20	0.19604	-0.41156	1.7639	-0.98394	9.8918	1.9549	-0.32906	1.4102	0.20625	0.13186
1	-0.60254	4.8675	1.0476	20	0.19566	-0.44574	1.7337	-1.1208	9.3963	1.4973	-0.43811	1.012	0.02831	0.027701
1	-0.60254	4.8675	1.0476	20	0.1407	-0.3426	1.747	-1.3193	9.6501	1.3564	-0.57161	1.0495	0.00096019	0.021313
1	-0.60254	4.8675	1.0476	20	0.12409	-0.36529	1.7768	-1.3605	8.9945	1.4723	-0.66741	0.97318	0.0097518	0.033032
1	-0.60254	4.8675	1.0476	20	0.16583	-0.43784	1.7643	-0.9702	9.51	2.2205	-0.37541	1.4765	0.23554	0.26761
1	-0.60254	4.8675	1.0476	20	0.066092	0.26867	1.7364	-1.104	9.5693	1.4451	-0.46446	1.2981	0.08179	0.04621
1	-0.60254	4.8675	1.0476	20	0.1562	0.10375	1.7041	-0.14792	9.5825	2.4445	0.08266	1.7071	0.90443	0.83256
1	-0.60254	4.8675	1.0476	20	0.022109	-0.15754	1.6313	-0.9067	9.4357	1.8972	-0.46076	1.2506	0.061287	0.064285
1	-0.60254	4.8675	1.0476	20	0.03113	0.30938	1.7629	-1.18	8.3923	1.2362	-0.60975	0.98735	0.0036858	0.051949
1	-0.60254	4.8675	1.0476	20	-0.011431	0.080139	1.8127	-1.0544	8.4502	2.4999	-0.60878	1.6546	0.36844	0.22563
1	-0.60254	4.8675	1.0476	20	-0.023288	0.26505	1.6903	-1.7338	9.3809	0.56148	-0.87395	0.78505	0.14262	0.15938
1	-0.60254	4.8675	1.0476	20	0.062591	0.12334	1.7441	-1.0094	9.5342	1.0242	-0.43968	1.0393	0.026594	0.013671
2	-0.57639	4.865	1.7583	1	0.18159	-0.32051	1.9434	-1.4108	9.6674	2.4074	-0.57516	1.8234	0.0042455	0.0086643
2	-0.57639	4.865	1.7583	1	0.28603	-0.076517	1.8994	-1.8908	10.41	1.5288	-0.61153	1.5198	0.058095	0.060816
2	-0.57639	4.865	1.7583	1	0.25881	-0.16721	1.8938	-1.604	10.094	1.9206	-0.54088	1.6321	0.017179	0.059632
2	-0.57639	4.865	1.7583	1	0.2727	-0.094715	1.9134	-1.8505	9.6708	2.0119	-0.67632	1.6551	0.020622	0.026997
2	-0.57639	4.865	1.7583	1	0.11844	-0.17483	2.0434	-2.1914	10.811	1.8486	-0.90316	1.8392	0.11332	0.11128
2	-0.57639	4.865	1.7583	1	0.1657	-0.3858	2.0303	-1.2706	10.372	1.8394	-0.47755	1.7044	0.012671	0.020401
2	-0.57639	4.865	1.7583	1	0.16413	-0.22032	2.0383	-1.5335	10.39	2.1792	-0.58648	1.9298	0.029531	0.022973
2	-0.57639	4.865	1.7583	1	0.15704	-0.29738	2.0354	-0.8373	9.609	1.4939	-0.2928	1.4223	0.19332	0.26168
2	-0.57639	4.865	1.7583	1	0.17018	-0.31128	2.0292	-2.7004	10.241	1.9454	-1.1947	1.7595	0.38227	0.57747
2	-0.57639	4.865	1.7583	1	0.16765	-0.40017	2.0653	-1.116	9.1463	2.2001	-0.47478	1.7064	0.013018	0.020951
2	-0.57639	4.865	1.7583	1	0.092422	-0.46325	2.138	-1.8269	9.2764	2.204	-0.95693	1.7857	0.14556	0.083041
2	-0.57639	4.865	1.7583	1	0.14751	-0.45661	2.1014	-2.0218	9.2719	1.7825	-1.0129	1.5087	0.25282	0.24621
2	-0.57639	4.865	1.7583	1	-0.042541	-0.23914	2.1054	-2.0814	10.511	2.3763	-1.0532	2.1028	0.34607	0.30302
2	-0.57639	4.865	1.7583	1	0.037578	-0.52367	2.0705	-1.513	8.7244	2.5538	-0.89692	1.7767	0.10308	0.11648
2	-0.57639	4.865	1.7583	1	0.079483	-0.34697	2.0042	-0.88229	10.511	1.2711	-0.35802	1.4285	0.15646	0.33831
2	-0.57639	4.865	1.7583	1	0.1969	-0.15298	2.0474	-1.751	11.437	1.7617	-0.57138	1.8761	0.013916	0.026863
2	-0.57639	4.865	1.7583	1	0.14282	-0.42573	2.0735	-3.0022	9.2359	2.4445	-1.577	1.8642	1.0124	0.9571
2	-0.57639	4.865	1.7583	1	0.42485	-0.45524	1.9606	-1.7932	10.226	1.1948	-0.5081	1.2545	0.25848	0.29892
2	-0.57639	4.865	1.7583	1	0.47147	-0.2329	2.0208	-2.3372	10.766	0.98277	-0.63524	1.3863	0.14179	0.18911
2	-0.57639	4.865	1.7583	1	0.28982	-0.26028	1.9686	-1.9661	11.293	1.4307	-0.60248	1.6076	0.023384	0.027525
2	-0.57639	4.865	1.7583	1	0.35823	-0.059968	2.0155	-2.5968	10.627	1.6809	-0.8452	1.7411	0.072557	0.017366
2	-0.57639	4.865	1.7583	1	0.22562	-0.22413	2.0339	-2.5532	8.9986	1.9965	-1.2183	1.5943	0.43899	0.52653
2	-0.57639	4.865	1.7583	1	0.33633	-0.37636	2.0674	-1.452	9.2007	2.2317	-0.49085	1.7469	0.0074467	0.035419
2	-0.57639	4.865	1.7583	1	0.18291	-0.3005	1.9792	-1.2308	10.354	1.1894	-0.43112	1.3517	0.18643	0.23966
2	-0.57639	4.865	1.7583	1	0.42003	-0.23022	1.9831	-1.5992	9.5928	1.9247	-0.4294	1.6216	0.040275	0.084135
2	-0.57639	4.865	1.7583	1	0.23467	-0.048349	1.9637	-2.8495	10.263	1.2557	-1.1295	1.4407	0.40682	0.36112
2	-0.57639	4.865	1.7583	1	0.39144	-0.091501	1.9049	-2.4249	10.364	1.2821	-0.76822	1.3962	0.16787	0.14536
2	-0.57639	4.865	1.7583	1	0.13782	-0.29231	2.0467	-2.5877	8.9306	1.5636	-1.3565	1.3139	0.80615	1.0113
2	-0.57639	4.865	1.7583	2	0.23841	-0.58614	1.7641	-1.544	9.0767	2.9616	-0.68886	1.7736	0.012884	0.10483
2	-0.57639	4.865	1.7583	2	0.2333	-0.58656	1.795	-1.607	9.2928	2.7844	-0.7094	1.7404	0.018008	0.049399
2	-0.57639	4.865	1.7583	2	0.23589	-0.5715	1.8255	-1.5257	9.1693	2.412	-0.66872	1.5313	0.060028	0.21143
2	-0.57639	4.865	1.7583	2	0.3236	-0.56458	1.7829	-2.1057	9.6319	2.1243	-0.86338	1.4217	0.19562	0.28922
2	-0.57639	4.865	1.7583	2	0.21884	-0.49237	1.8136	-1.9182	10.126	2.3941	-0.79598	1.7073	0.050814	0.13583
2	-0.57639	4.865	1.7583	2	0.24474	-0.52661	1.81	-1.8124	10.451	2.6331	-0.69027	1.8629	0.023914	0.0096709
2	-0.57639	4.865	1.7583	2	0.22894	-0.61919	1.8224	-1.6287	9.5052	2.135	-0.71076	1.4214	0.13156	0.27871
2	-0.57639	4.865	1.7583	2	0.22889	-0.6387	1.8123	-1.6514	10.589	2.3107	-0.62943	1.6882	0.0077211	0.024568
2	-0.57639	4.865	1.7583	2	0.23705	-0.59739	1.8174	-1.3364	9.888	2.5889	-0.50121	1.7507	0.0057087	0.013638
2	-0.57639	4.865	1.7583	2	0.24885	-0.64813	1.8217	-1.4898	9.9708	2.6511	-0.5749	1.7879	0.00088287	0.012793
2	-0.57639	4.865	1.7583	2	0.22735	-0.49846	1.84	-1.1018	9.6554	2.6332	-0.38467	1.7892	0.037713	0.031189
2	-0.57639	4.865	1.7583	2	0.23173	-0.64745	1.8211	-1.3429	8.9951	2.5784	-0.59124	1.5591	0.039892	0.19393
2	-0.57639	4.865	1.7583	2	0.17147	-0.58239	1.8641	-1.9185	9.3213	2.7735	-0.94969	1.8098	0.14201	0.20534
2	-0.57639	4.865	1.7583	2	0.22859	-0.5604	1.8398	-1.4759	9.4618	2.6408	-0.61769	1.7413	0.001992	0.032938
2	-0.57639	4.865	1.7583	2	0.2474	-0.61155	1.943	-1.7286	10.683	2.8067	-0.63877	2.0928	0.11579	0.14551
2	-0.57639	4.865	1.7583	2	0.21951	-0.52172	1.7962	-1.5125	9.5783	2.1004	-0.63108	1.4261	0.11333	0.24284
2	-0.57639	4.865	1.7583	2	0.25021	-0.60506	1.8158	-1.2465	10.135	2.1606	-0.42256	1.5531	0.06576	0.058519
2	-0.57639	4.865	1.7583	2	0.24869	-0.60416	1.8089	-1.2376	9.0083	2.4079	-0.50271	1.4629	0.092695	0.16783
2	-0.57639	4.865	1.7583	2	0.24757	-0.60518	1.8345	-1.1627	9.7044	2.8229	-0.40784	1.8672	0.040268	0.013046
2	-0.57639	4.865	1.7583	2	0.27396	-0.58004	1.8238	-1.3564	9.2844	2.317	-0.52154	1.4956	0.072026	0.17644
2	-0.57639	4.865	1.7583	2	0.22286	-0.64294	1.8361	-1.4689	9.1613	2.6178	-0.66029	1.637	0.021742	0.10497
2	-0.57639	4.865	1.7583	2	0.23104	-0.59973	1.8147	-1.646	9.9609	2.4028	-0.67198	1.6566	0.019472	0.058473
2	-0.57639	4.865	1.7583	2	0.28246	-0.52914	1.8728	-1.7671	10.013	2.5263	-0.6695	1.8103	0.011379	0.0040657
2	-0.57639	4.865	1.7583	2	0.2186	-0.67081	1.818	-1.7261	8.9336	2.922	-0.85102	1.7452	0.075593	0.20419
2	-0.57639	4.865	1.7583	2	0.24305	-0.65686	1.8617	-1.3667	8.7135	3.0183	-0.62306	1.8046	0.0043236	0.010587
2	-0.57639	4.865	1.7583	2	0.1502	-0.51718	1.8102	-1.7394	9.9954	2.2092	-0.78639	1.5776	0.07674	0.17833
2	-0.57639	4.865	1.7583	2	0.23001	-0.5785	1.8376	-1.9465	9.7262	1.9655	-0.85938	1.4013	0.20755	0.50703
2	-0.57639	4.865	1.7583	2	0.2601	-0.57717	1.7801	-1.7397	9.8417	2.9993	-0.70189	1.9388	0.048348	0.038034
2	-0.57639	4.865	1.7583	3	0.13026	-0.58423	1.8019	-1.6037	9.8712	2.1454	-0.75501	1.4915	0.10309	0.12605
2	-0.57639	4.865	1.7583	3	0.12417	-0.68371	1.8027	-0.94215	9.2862	2.4963	-0.43878	1.5431	0.065252	0.09545
2	-0.57639	4.865	1.7583	3	0.10118	-0.57265	1.7204	-1.8901	10.028	1.2389	-0.92375	0.94989	0.77414	0.79985
2	-0.57639	4.865	1.7583	3	0.10262	-0.5715	1.8032	-1.5526	9.8491	2.2723	-0.7544	1.563	0.069822	0.047208
2	-0.57639	4.865	1.7583	3	0.13539	-0.71281	1.8009	-1.4301	8.1741	2.9719	-0.84049	1.5449	0.11528	0.18251
2	-0.57639	4.865	1.7583	3	0.17759	-0.78689	1.7953	-1.0082	7.6118	3.3239	-0.57099	1.5591	0.039716	0.11465
2	-0.57639	4.865	1.7583	3	0.17219	-0.57064	1.7674	-1.1617	9.6588	2.1102	-0.48159	1.4015	0.13626	0.11708
2	-0.57639	4.865	1.7583	3	0.20119	-0.83208	1.7717	-0.88036	8.1686	3.6773	-0.41281	1.9504	0.063689	0.053536
2	-0.57639	4.865	1.7583	3	0.21789	-0.80747	1.7977	-0.47894	7.992	2.7633	-0.12204	1.288	0.4276	0.58366
2	-0.57639	4.865	1.7583	3	0.1643	-0.84599	1.8056	-1.2403	8.1987	3.2319	-0.69965	1.6769	0.021817	0.025994
2	-0.57639	4.865	1.7583	3	0.097529	-0.63238	1.779	-1.3206	8.8744	2.1291	-0.72051	1.2157	0.31511	0.35475
2	-0.57639	4.865	1.7583	3	0.14847	-0.6966	1.8157	-0.85492	8.3659	2.643	-0.41987	1.405	0.14929	0.21073
2	-0.57639	4.865	1.7583	3	0.23851	-0.67722	1.7614	-1.1559	8.9261	2.3889	-0.47918	1.3537	0.17314	0.1551
2	-0.57639	4.865	1.7583	3	0.17023	-0.70936	1.7724	-1.4796	9.0074	2.2656	-0.74545	1.2959	0.24233	0.25967
2	-0.57639	4.865	1.7583	3	0.25206	-0.69708	1.8548	-0.87059	8.4914	3.1726	-0.3182	1.8284	0.071583	0.11401
2	-0.57639	4.865	1.7583	3	0.2332	-0.7518	1.7635	-0.49873	7.8613	2.841	-0.12313	1.2894	0.42529	0.52544
2	-0.57639	4.865	1.7583	3	0.10945	-0.60342	1.8218	-1.8931	9.3805	3.1126	-0.99413	1.9694	0.21909	0.32153
2	-0.57639	4.865	1.7583	3	0.075124	-0.65417	1.7919	-1.2463	8.7382	2.747	-0.71207	1.5702	0.053773	0.055531
2	-0.57639	4.865	1.7583	3	0.11299	-0.69419	1.7945	-1.2636	9.3243	2.7363	-0.64038	1.6824	0.0098473	0.03339
2	-0.57639	4.865	1.7583	3	0.13276	-0.68568	1.7531	-0.637	8.4415	1.6846	-0.28609	0.74006	1.121	1.1734
2	-0.57639	4.865	1.7583	3	0.15181	-0.6547	1.7906	-0.70751	8.8617	2.5406	-0.28888	1.4701	0.16571	0.19247
2	-0.57639	4.865	1.7583	3	0.11574	-0.59996	1.7891	-1.1079	9.1874	1.9318	-0.54327	1.2028	0.30967	0.34037
2	-0.57639	4.865	1.7583	3	0.17266	-0.68339	1.8165	-1.4714	7.4491	3.5415	-0.92329	1.7332	0.12097	0.063991
2	-0.57639	4.865	1.7583	3	0.080004	-0.74658	1.7929	-1.2679	8.3169	2.7753	-0.77546	1.4325	0.14575	0.22618
2	-0.57639	4.865	1.7583	3	0.12277	-0.57576	1.7688	-1.2566	9.289	2.0499	-0.61325	1.2867	0.22375	0.20332
2	-0.57639	4.865	1.7583	3	0.071009	-0.63213	1.8283	-1.6618	9.3668	2.5682	-0.90424	1.6461	0.12007	0.1586
2	-0.57639	4.865	1.7583	3	0.17578	-0.63816	1.782	-1.1539	9.1577	2.4826	-0.51767	1.5025	0.06885	0.11544
2	-0.57639	4.865	1.7583	3	0.12354	-0.76238	1.8109	-1.1646	9.0692	2.9485	-0.59908	1.7519	0.00055518	0.0012872
2	-0.57639	4.865	1.7583	4	0.26742	-0.37185	1.8651	-2.0853	10.927	1.9405	-0.73193	1.6685	0.032256	0.0050898
2	-0.57639	4.865	1.7583	4	0.23413	-0.38478	1.8895	-2.0324	10.643	1.7871	-0.76835	1.5776	0.069483	0.042311
2	-0.57639	4.865	1.7583	4	0.26017	-0.42435	1.8819	-1.8786	11.029	1.6867	-0.64078	1.5627	0.042395	0.0216
2	-0.57639	4.865	1.7583	4	0.17919	-0.3377	1.9177	-2.4624	10.994	2.0669	-0.98603	1.7975	0.16934	0.12266
2	-0.57639	4.865	1.7583	4	0.21619	-0.33684	1.906	-1.9143	11.332	1.823	-0.66254	1.7093	0.0098191	0.0043651
2	-0.57639	4.865	1.7583	4	0.212	-0.47592	1.9455	-1.7518	9.9778	2.6523	-0.72569	1.9598	0.062916	0.029658
2	-0.57639	4.865	1.7583	4	0.26231	-0.42337	1.9145	-1.7413	10.376	1.9931	-0.62516	1.6561	0.012808	0.00952
2	-0.57639	4.865	1.7583	4	0.22763	-0.45049	1.9304	-1.566	10.167	2.2645	-0.59109	1.7736	0.00045068	0.0082946
2	-0.57639	4.865	1.7583	4	0.20596	-0.44841	1.8893	-2.1568	9.8325	1.7686	-0.95955	1.4127	0.26624	0.15221
2	-0.57639	4.865	1.7583	4	0.22671	-0.38532	1.8746	-1.9811	11.026	1.3574	-0.71666	1.4088	0.14181	0.090034
2	-0.57639	4.865	1.7583	4	0.25984	-0.45409	1.9051	-1.8066	10.454	1.912	-0.65943	1.608	0.029463	0.014832
2	-0.57639	4.865	1.7583	4	0.22823	-0.60182	1.8963	-1.8419	10.147	2.5017	-0.76416	1.8203	0.039101	0.006646
2	-0.57639	4.865	1.7583	4	0.27173	-0.4405	1.8858	-2.001	11.554	1.6246	-0.64714	1.5975	0.030841	0.036019
2	-0.57639	4.865	1.7583	4	0.24704	-0.47134	1.9216	-1.5545	9.8882	2.6663	-0.59187	1.932	0.030423	0.049512
2	-0.57639	4.865	1.7583	4	0.2603	-0.51015	1.8877	-1.7962	10.077	2.2676	-0.69783	1.7017	0.017952	0.0039198
2	-0.57639	4.865	1.7583	4	0.23716	-0.38152	1.8966	-2.2743	10.55	2.1382	-0.89382	1.7469	0.10089	0.016795
2	-0.57639	4.865	1.7583	4	0.22878	-0.41885	1.8888	-1.9909	11.869	1.6272	-0.65754	1.6411	0.020305	0.00022708
2	-0.57639	4.865	1.7583	4	0.23071	-0.47103	1.928	-1.9543	10.769	2.3762	-0.73766	1.9012	0.04643	0.030065
2	-0.57639	4.865	1.7583	4	0.26065	-0.49081	1.9236	-1.7817	10.399	2.4611	-0.657	1.89	0.023858	0.074739
2	-0.57639	4.865	1.7583	4	0.29018	-0.46078	1.9072	-2.1583	10.593	2.5474	-0.79498	1.948	0.083787	0.05118
2	-0.57639	4.865	1.7583	4	0.25812	-0.38597	1.9048	-1.8053	11.225	1.8603	-0.58638	1.7017	0.0032946	0.0012677
2	-0.57639	4.865	1.7583	4	0.27747	-0.43942	1.8542	-2.4349	10.9	1.8362	-0.90744	1.5861	0.13922	0.068287
2	-0.57639	4.865	1.7583	5	0.19102	-0.08278	2.0405	-1.0823	9.347	2.1073	-0.38187	1.7816	0.038381	0.035998
2	-0.57639	4.865	1.7583	5	0.20224	-0.10991	2.0539	-0.95495	10.134	2.1674	-0.26657	1.9358	0.12749	0.10921
2	-0.57639	4.865	1.7583	5	0.19006	-0.069606	2.0221	-1.197	9.5395	1.8312	-0.42914	1.6569	0.031963	0.087325
2	-0.57639	4.865	1.7583	5	0.1491	-0.061284	2.0244	-1.299	9.4434	2.3013	-0.52854	1.8901	0.019658	0.011522
2	-0.57639	4.865	1.7583	5	0.080873	-0.12545	1.9604	-1.5636	10.851	1.7146	-0.63824	1.7115	0.0060125	0.0053983
2	-0.57639	4.865	1.7583	5	0.17945	-0.18533	1.9467	-1.3308	9.597	1.7359	-0.52089	1.5019	0.068827	0.094001
2	-0.57639	4.865	1.7583	5	0.13683	-0.39971	2.0449	-1.2504	9.7225	2.6178	-0.54024	2.0242	0.072046	0.058835
2	-0.57639	4.865	1.7583	5	0.062718	-0.11714	1.9901	-1.7472	9.8853	2.3014	-0.81788	1.904	0.07956	0.099973
2	-0.57639	4.865	1.7583	5	0.1588	-0.052138	1.9988	-1.8212	11.04	2.2618	-0.65234	2.0331	0.08132	0.098646
2	-0.57639	4.865	1.7583	5	0.11678	-0.21846	1.9611	-1.0838	10.185	2.0391	-0.42414	1.757	0.023182	0.011784
2	-0.57639	4.865	1.7583	5	0.18982	-0.1442	2.0177	-1.6375	9.9669	2.0831	-0.63313	1.8257	0.0077695	0.017392
2	-0.57639	4.865	1.7583	5	0.14844	-0.044319	1.9393	-1.4641	10.742	1.608	-0.52065	1.6497	0.014891	0.010104
2	-0.57639	4.865	1.7583	5	0.16398	-0.19385	2.0112	-1.1811	9.5673	2.5077	-0.46056	1.9658	0.0565	0.018065
2	-0.57639	4.865	1.7583	5	0.14974	-0.092741	2.0393	-1.2675	10.219	2.1815	-0.4652	1.9432	0.046553	0.061199
2	-0.57639	4.865	1.7583	5	0.16198	-0.081691	1.987	-2.1442	9.824	1.35	-0.9177	1.4231	0.22883	0.27709
2	-0.57639	4.865	1.7583	5	0.080649	-0.20774	1.914	-1.3817	10.149	1.3181	-0.60996	1.3473	0.16998	0.20175
2	-0.57639	4.865	1.7583	5	0.078612	-0.18712	2.0202	-1.0519	10.68	1.8722	-0.41899	1.8082	0.027268	0.062847
2	-0.57639	4.865	1.7583	5	0.13073	-0.13729	2.0402	-1.4293	9.1971	2.1975	-0.64666	1.7844	0.0056224	0.00076654
2	-0.57639	4.865	1.7583	5	0.12039	-0.033068	2.01	-1.3065	9.0788	2.1621	-0.58446	1.7488	0.00015522	0.016094
2	-0.57639	4.865	1.7583	5	0.13904	-0.16439	2.0259	-1.1623	8.7621	2.1919	-0.52814	1.668	0.010469	0.026263
2	-0.57639	4.865	1.7583	5	0.17066	-0.15551	2.0526	-0.7965	9.3272	2.4809	-0.25807	1.9669	0.14483	0.094572
2	-0.57639	4.865	1.7583	5	0.18473	-0.095862	2.0432	-1.6462	9.9933	2.6607	-0.63246	2.1553	0.16077	0.14061
2	-0.57639	4.865	1.7583	5	0.20169	-0.15512	2.0073	-1.5385	9.2942	1.8193	-0.62932	1.5589	0.042553	0.072245
2	-0.57639	4.865	1.7583	5	0.19989	-0.19078	2.0533	-1.6104	9.9789	2.2127	-0.61603	1.9153	0.026216	0.01969
2	-0.57639	4.865	1.7583	5	0.012202	-0.10117	1.9362	-1.1507	9.6347	2.2412	-0.58094	1.7882	0.00091872	0.0091986
2	-0.57639	4.865	1.7583	5	0.17394	-0.15507	2.0176	-1.1421	9.603	2.1262	-0.42312	1.7887	0.024416	0.017766
2	-0.57639	4.865	1.7583	5	0.13441	-0.021761	2.009	-1.6298	10.089	1.7054	-0.65497	1.6843	0.011646	0.030939
2	-0.57639	4.865	1.7583	5	0.12778	-0.068195	2.1155	-1.9619	9.7236	1.2561	-0.86756	1.4903	0.15659	0.12169
2	-0.57639	4.865	1.7583	5	0.047868	-0.20681	1.9853	-1.3052	9.9571	2.2511	-0.61695	1.8594	0.011863	0.018765
2	-0.57639	4.865	1.7583	6	-0.0030037	0.010953	1.9637	-0.9469	9.354	1.485	-0.49437	1.4135	0.1256	0.17977
2	-0.57639	4.865	1.7583	6	-0.02993	-0.0054951	1.8923	-0.93489	9.8095	1.6131	-0.49411	1.484	0.081999	0.091887
2	-0.57639	4.865	1.7583	6	-0.070779	0.053084	1.9244	-2.0294	9.2679	1.9212	-1.1245	1.5996	0.32556	0.48813
2	-0.57639	4.865	1.7583	6	0.029922	0.084408	1.9933	-0.90253	8.7242	2.0348	-0.46463	1.6355	0.027572	0.060339
2	-0.57639	4.865	1.7583	6	-0.0039796	0.16397	1.9742	-0.34516	9.593	1.628	-0.17312	1.5941	0.18958	0.20356
2	-0.57639	4.865	1.7583	6	-0.015726	-0.025743	2.0073	-1.1223	8.5969	2.9604	-0.65419	2.104	0.12557	0.074453
2	-0.57639	4.865	1.7583	6	-0.025211	0.1136	1.9978	-0.62118	9.4586	1.9356	-0.33725	1.7324	0.057855	0.141
2	-0.57639	4.865	1.7583	6	0.081603	0.048079	1.9972	-0.4542	10.034	2.3453	-0.13645	1.9926	0.24846	0.26484
2	-0.57639	4.865	1.7583	6	-0.033591	0.11788	1.9488	-0.86674	9.9041	1.4572	-0.44902	1.5204	0.072828	0.081394
2	-0.57639	4.865	1.7583	6	0.0037609	0.075387	1.9614	-0.98141	9.3376	1.9743	-0.49964	1.6836	0.011464	0.029955
2	-0.57639	4.865	1.7583	6	-0.016317	-0.04476	1.9254	-1.0229	8.8962	1.5222	-0.58082	1.2715	0.23694	0.40943
2	-0.57639	4.865	1.7583	6	0.038721	0.064334	1.9511	-0.75986	9.4553	2.2056	-0.34707	1.8065	0.054916	0.043837
2	-0.57639	4.865	1.7583	6	-0.014002	-0.086089	1.974	-0.70768	9.447	2.443	-0.38489	1.9071	0.058825	0.059523
2	-0.57639	4.865	1.7583	6	-0.031138	0.11271	1.8825	-1.3804	9.4423	1.4678	-0.7259	1.3788	0.16637	0.28932
2	-0.57639	4.865	1.7583	6	-0.016569	0.0002014	1.9496	-0.29208	8.7233	1.7047	-0.17946	1.3748	0.30462	0.43943
2	-0.57639	4.865	1.7583	6	-0.0063451	0.093946	1.9094	-0.54753	10.423	1.3466	-0.25696	1.4982	0.16969	0.15892
2	-0.57639	4.865	1.7583	6	-0.039917	0.048302	1.9958	-0.55523	9.6252	2.5713	-0.31777	2.0542	0.15449	0.20665
2	-0.57639	4.865	1.7583	6	-0.060448	0.080377	1.8918	-1.0497	9.8291	1.9473	-0.57141	1.6774	0.0065574	0.017765
2	-0.57639	4.865	1.7583	6	-0.0052286	0.097526	1.8779	-0.57697	9.6242	0.93902	-0.29104	1.1395	0.46434	0.41792
2	-0.57639	4.865	1.7583	6	0.013608	-0.017646	1.9877	-0.030564	9.5215	2.6707	-0.0020648	2.0673	0.42537	0.37919
2	-0.57639	4.865	1.7583	6	-0.066294	0.13687	1.9259	-1.4701	9.2493	2.1186	-0.81777	1.7272	0.05923	0.069755
2	-0.57639	4.865	1.7583	6	-0.018291	-0.055798	1.9001	-0.63909	9.2136	1.7516	-0.35962	1.4365	0.15051	0.17393
2	-0.57639	4.865	1.7583	6	-0.030716	0.22419	1.8092	-1.2065	9.7063	0.90659	-0.60757	1.1214	0.40661	0.54356
2	-0.57639	4.865	1.7583	6	-0.012622	0.12804	1.8593	-1.0413	9.747	1.1362	-0.51868	1.253	0.25867	0.32659
2	-0.57639	4.865	1.7583	6	-0.04484	-0.091305	1.9576	-1.0188	8.5904	2.3129	-0.63265	1.6593	0.012957	0.1233
2	-0.57639	4.865	1.7583	6	-0.043543	-0.034819	1.9394	-0.85314	9.3467	1.7834	-0.49078	1.5263	0.061125	0.11015
2	-0.57639	4.865	1.7583	7	-0.13465	0.10667	1.9531	-1.1425	11.293	1.4658	-0.61605	1.6999	0.0049851	0.0032077
2	-0.57639	4.865	1.7583	7	-0.12417	0.3287	1.9629	-2.1296	13.272	-0.0086884	-0.85203	1.3869	0.21388	0.1502
2	-0.57639	4.865	1.7583	7	0.12025	0.052715	1.8566	-0.83531	10.791	2.2854	-0.25225	1.9004	0.12526	0.20582
2	-0.57639	4.865	1.7583	7	-0.074344	0.12039	1.8823	-2.8327	11.225	1.3005	-1.2716	1.5557	0.52435	0.64591
2	-0.57639	4.865	1.7583	7	0.11968	0.19474	1.7131	-2.5862	11.217	2.2928	-0.95704	1.8174	0.1484	0.16493
2	-0.57639	4.865	1.7583	7	0.039019	0.16344	1.8627	-1.6169	11.782	1.7283	-0.60619	1.7713	0.0010585	0.0036266
2	-0.57639	4.865	1.7583	7	0.005861	0.21498	1.8447	-1.3626	10.383	1.9022	-0.60438	1.7128	0.0028507	0.015352
2	-0.57639	4.865	1.7583	7	-0.028552	0.09597	1.9542	-1.7597	11.259	1.0128	-0.77394	1.5032	0.1041	0.064371
2	-0.57639	4.865	1.7583	7	-0.075547	0.11066	1.9403	-1.7246	11.32	0.57084	-0.79984	1.3149	0.24655	0.18833
2	-0.57639	4.865	1.7583	7	0.054281	0.068998	1.8401	-2.349	11.161	0.78813	-0.95505	1.2731	0.37874	0.28465
2	-0.57639	4.865	1.7583	7	0.10664	-0.015239	1.921	-2.2983	12.414	2.1349	-0.79682	2.0023	0.10814	0.14624
2	-0.57639	4.865	1.7583	7	0.11876	0.085533	1.8716	-2.1265	12.839	1.4759	-0.67287	1.7413	0.0095956	0.0029914
2	-0.57639	4.865	1.7583	7	0.037633	-0.19784	1.824	-2.1489	11.068	1.9949	-0.94537	1.7102	0.13846	0.055406
2	-0.57639	4.865	1.7583	7	0.065956	0.013278	1.7259	-1.5863	10.993	2.3293	-0.63414	1.7985	0.0049533	0.0056363
2	-0.57639	4.865	1.7583	7	-0.061393	0.3146	1.9062	-2.6235	13.588	0.49715	-0.93997	1.5226	0.18771	0.087537
2	-0.57639	4.865	1.7583	7	-0.046862	-0.12727	1.832	-1.965	12.056	0.041785	-0.86055	1.0082	0.6434	0.49936
2	-0.57639	4.865	1.7583	7	0.038661	-0.081961	1.8232	-2.3022	11.309	0.81651	-0.96837	1.2418	0.42039	0.32061
2	-0.57639	4.865	1.7583	7	-0.040359	-0.0015598	1.8548	-1.8624	11.527	1.3694	-0.82668	1.5586	0.10252	0.045189
2	-0.57639	4.865	1.7583	7	-0.037973	0.18644	1.9479	-1.684	12.559	1.6012	-0.66529	1.8637	0.019029	0.040679
2	-0.57639	4.865	1.7583	7	-0.1608	-0.030726	1.9921	-1.0778	11.852	1.7999	-0.60598	1.8987	0.020586	0.053965
2	-0.57639	4.865	1.7583	7	0.092462	0.18169	1.7897	-2.3555	11.402	2.0335	-0.875	1.7975	0.090705	0.038564
2	-0.57639	4.865	1.7583	8	0.080398	-0.39103	1.8771	-1.663	10.302	2.1597	-0.76806	1.7022	0.039884	0.080895
2	-0.57639	4.865	1.7583	8	0.13139	-0.42018	1.842	-1.6067	10.526	2.131	-0.67533	1.6754	0.01665	0.0027793
2	-0.57639	4.865	1.7583	8	0.13345	-0.3786	1.8245	-2.029	11.133	1.6206	-0.8222	1.4997	0.12729	0.090644
2	-0.57639	4.865	1.7583	8	0.29111	-0.66557	1.8097	-1.3492	9.4884	2.7412	-0.49529	1.7411	0.0068722	0.0097448
2	-0.57639	4.865	1.7583	8	0.28187	-0.54009	1.8224	-1.1894	9.7488	2.6191	-0.3776	1.7667	0.03959	0.041181
2	-0.57639	4.865	1.7583	8	0.26331	-0.54541	1.7943	-1.5358	9.4311	1.8531	-0.61775	1.2431	0.26708	0.34036
2	-0.57639	4.865	1.7583	8	0.32029	-0.54427	1.8296	-1.2624	9.4548	2.2146	-0.40197	1.4911	0.1018	0.11089
2	-0.57639	4.865	1.7583	8	0.26456	-0.58538	1.8185	-1.6595	9.8567	2.2394	-0.6531	1.557	0.046381	0.058434
2	-0.57639	4.865	1.7583	8	0.25678	-0.49154	1.8624	-1.3027	9.6867	2.8805	-0.46359	1.9554	0.051565	0.065569
2	-0.57639	4.865	1.7583	8	0.30845	-0.47973	1.8377	-1.8129	10.346	2.4207	-0.6281	1.7792	0.0031108	0.012042
2	-0.57639	4.865	1.7583	8	0.15724	-0.44165	1.8454	-1.1701	9.7469	2.1595	-0.47982	1.5672	0.045849	0.032284
2	-0.57639	4.865	1.7583	8	0.21654	-0.38718	1.8755	-1.5503	10.056	2.3166	-0.59317	1.7474	0.0004006	0.0014743
2	-0.57639	4.865	1.7583	8	0.28355	-0.4623	1.8441	-1.3752	10.308	2.0813	-0.42715	1.6096	0.044362	0.036183
2	-0.57639	4.865	1.7583	8	0.21021	-0.45521	1.8085	-1.8502	10.45	1.6072	-0.7317	1.3555	0.18637	0.18612
2	-0.57639	4.865	1.7583	8	0.18174	-0.47754	1.8392	-1.7036	10.28	2.1032	-0.70365	1.6074	0.038962	0.053628
2	-0.57639	4.865	1.7583	8	0.12998	-0.43354	1.8382	-1.4399	10.138	1.9614	-0.6226	1.5235	0.057248	0.049683
2	-0.57639	4.865	1.7583	8	0.2045	-0.35	1.8224	-0.96105	10.658	1.3672	-0.26573	1.3171	0.29116	0.24612
2	-0.57639	4.865	1.7583	8	0.10494	-0.36453	1.8424	-1.4972	10.195	1.7561	-0.66301	1.4526	0.10094	0.086034
2	-0.57639	4.865	1.7583	8	0.10482	-0.39969	1.8371	-1.3049	10.222	1.559	-0.56724	1.339	0.17588	0.18887
2	-0.57639	4.865	1.7583	8	0.17054	-0.47581	1.8538	-1.4537	10.554	2.4345	-0.56508	1.8298	0.0052409	0.017341
2	-0.57639	4.865	1.7583	8	0.1474	-0.42132	1.8468	-1.6523	11.074	2.2057	-0.64134	1.782	0.0047821	0.0056779
2	-0.57639	4.865	1.7583	8	0.012184	-0.37492	1.8681	-1.3591	10.099	1.8979	-0.69297	1.5324	0.064619	0.11765
2	-0.57639	4.865	1.7583	8	0.082367	-0.27714	1.7911	-1.6515	12.502	0.56896	-0.59691	1.1954	0.31728	0.22975
2	-0.57639	4.865	1.7583	8	0.11308	-0.49213	1.8054	-1.7448	10.726	1.6775	-0.75835	1.4197	0.14773	0.19181
2	-0.57639	4.865	1.7583	8	0.062413	-0.39454	1.8176	-1.6475	10.326	1.6368	-0.77679	1.3787	0.18425	0.24081
2	-0.57639	4.865	1.7583	9	0.068572	-0.47003	1.8345	-0.32085	9.02	2.1664	-0.1212	1.4	0.33559	0.32639
2	-0.57639	4.865	1.7583	9	0.0488	-0.38966	1.826	-0.31828	9.0953	1.3497	-0.13508	0.96863	0.81829	1.0435
2	-0.57639	4.865	1.7583	9	0.032282	-0.48497	1.8349	-0.57225	7.4128	2.3272	-0.38072	0.95958	0.6762	0.94654
2	-0.57639	4.865	1.7583	9	0.15055	-0.67847	1.912	-0.40459	6.898	3.6619	-0.17459	1.687	0.16652	0.19579
2	-0.57639	4.865	1.7583	9	-0.035027	-0.33668	1.7963	0.12795	8.135	1.827	0.046786	0.9591	1.027	1.2868
2	-0.57639	4.865	1.7583	9	-0.12659	-0.39938	1.8429	-0.9292	8.856	1.8269	-0.67894	1.1957	0.32703	0.3967
2	-0.57639	4.865	1.7583	9	0.055569	-0.55914	1.7175	-0.47536	10.444	-0.29321	-0.19131	0.24222	2.4467	2.9008
2	-0.57639	4.865	1.7583	9	-0.015399	-0.57889	1.9068	-0.4404	7.3916	3.9096	-0.33975	2.1256	0.1909	0.10181
2	-0.57639	4.865	1.7583	9	-0.085893	-0.54679	1.8248	-1.2345	7.4899	3.3963	-0.97785	1.718	0.16279	0.22803
2	-0.57639	4.865	1.7583	9	-0.021064	-0.61541	1.9428	-0.42388	6.6385	3.8058	-0.371	1.7418	0.042458	0.092183
2	-0.57639	4.865	1.7583	9	-0.013898	-0.56083	1.8492	-0.63939	7.769	3.298	-0.46044	1.7601	0.013448	0.043291
2	-0.57639	4.865	1.7583	9	-0.028639	-0.5747	1.8981	-0.48076	7.9255	3.7343	-0.35861	2.1505	0.2013	0.097687
2	-0.57639	4.865	1.7583	9	-0.040579	-0.48504	1.8171	-1.1206	6.7787	3.8497	-0.92497	1.8001	0.12326	0.12733
2	-0.57639	4.865	1.7583	9	-0.0023485	-0.76762	1.8643	-0.76689	7.0513	4.1633	-0.61495	2.0602	0.092626	0.00062114
2	-0.57639	4.865	1.7583	9	0.025711	-0.70523	1.8877	0.18839	7.1662	3.8311	0.17214	1.9021	0.58099	0.31985
2	-0.57639	4.865	1.7583	9	0.072916	-0.53813	1.8302	-0.081761	8.1017	2.1249	0.018389	1.0657	0.83339	1.0286
2	-0.57639	4.865	1.7583	9	0.063383	-0.49537	1.865	-0.46301	8.8898	1.5749	-0.2158	1.0313	0.65857	0.66913
2	-0.57639	4.865	1.7583	9	0.065769	-0.29733	1.7794	-0.62252	8.1968	1.7967	-0.32629	0.96542	0.69116	0.98464
2	-0.57639	4.865	1.7583	9	4.9134e-05	-0.82483	1.8775	-0.63072	6.8388	3.8833	-0.52471	1.713	0.0047169	0.14676
2	-0.57639	4.865	1.7583	9	-0.023522	-0.55667	1.9362	0.10872	7.0542	2.9555	0.060038	1.3103	0.60574	0.60412
2	-0.57639	4.865	1.7583	9	0.10145	-0.56058	1.8102	-0.8253	7.0575	3.3323	-0.53301	1.4731	0.083217	0.41868
2	-0.57639	4.865	1.7583	10	0.059214	-0.43155	1.7052	-1.1366	7.8122	2.6785	-0.71136	1.2665	0.26003	0.35011
2	-0.57639	4.865	1.7583	10	0.048811	-0.36074	1.7682	-0.56368	8.1903	3.1415	-0.31084	1.7758	0.070825	0.095527
2	-0.57639	4.865	1.7583	10	0.0764	-0.22622	1.7621	-0.46919	7.08	3.4362	-0.26099	1.6967	0.10326	0.28799
2	-0.57639	4.865	1.7583	10	0.08261	-0.63579	1.7032	-0.45135	7.3213	3.222	-0.2565	1.3552	0.26483	0.35894
2	-0.57639	4.865	1.7583	10	-0.034621	-0.36304	1.7423	-1.5071	8.0803	3.3641	-1.0098	1.8655	0.19931	0.18729
2	-0.57639	4.865	1.7583	10	-0.054224	-0.36609	1.7894	-0.82104	7.8414	3.1916	-0.60195	1.7356	0.0011662	0.020026
2	-0.57639	4.865	1.7583	10	0.023905	-0.33502	1.7586	0.16199	6.8412	3.6962	0.14703	1.7342	0.52392	0.13181
2	-0.57639	4.865	1.7583	10	-0.01936	-0.32495	1.7343	-1.6224	7.5492	3.4619	-1.1347	1.7961	0.31315	0.36655
2	-0.57639	4.865	1.7583	10	0.070222	-0.60921	1.8127	-0.80645	6.5487	3.9935	-0.6039	1.7235	0.0019632	0.1153
2	-0.57639	4.865	1.7583	10	0.10242	-0.71683	1.7487	-0.95657	7.3212	3.1262	-0.62689	1.2811	0.23029	0.55381
2	-0.57639	4.865	1.7583	10	-0.064333	-0.46966	1.7379	-1.15	7.4929	3.6652	-0.88307	1.8611	0.10463	0.14576
2	-0.57639	4.865	1.7583	10	-0.032963	-0.28001	1.724	-0.45989	7.9388	2.8967	-0.331	1.5411	0.10736	0.18745
2	-0.57639	4.865	1.7583	10	-0.022013	-0.30685	1.7303	-1.0027	6.8843	3.2858	-0.77526	1.4306	0.14694	0.018782
2	-0.57639	4.865	1.7583	10	-0.0092433	-0.41128	1.7531	-0.86688	7.4834	3.3121	-0.62045	1.6499	0.013678	0.065915
2	-0.57639	4.865	1.7583	10	0.0072801	-0.16194	1.7592	-1.1306	8.1815	3.1421	-0.68736	1.8381	0.018685	0.012409
2	-0.57639	4.865	1.7583	10	0.027437	-0.33322	1.7083	-0.99971	7.7467	3.2319	-0.64339	1.6684	0.012562	0.071658
2	-0.57639	4.865	1.7583	10	0.029853	-0.57186	1.7573	-0.92075	7.4986	2.8267	-0.63774	1.2282	0.28473	0.17603
2	-0.57639	4.865	1.7583	10	0.029455	-0.41557	1.7176	-1.0895	7.7892	3.1409	-0.70914	1.5926	0.045085	0.10032
2	-0.57639	4.865	1.7583	10	0.011765	-0.37193	1.6671	-0.47283	7.943	3.191	-0.29998	1.6388	0.090667	0.14427
2	-0.57639	4.865	1.7583	10	0.030431	-0.29037	1.6913	-0.80618	7.9072	2.7896	-0.49518	1.4251	0.11762	0.24346
2	-0.57639	4.865	1.7583	10	0.11016	-0.39727	1.7559	-0.78809	6.354	4.5938	-0.54252	2.1961	0.19287	0.11282
2	-0.57639	4.865	1.7583	11	0.073265	0.16063	1.7907	-1.3679	14.267	0.49915	-0.37778	1.422	0.15252	0.1037
2	-0.57639	4.865	1.7583	11	0.01991	-0.12473	1.8685	-1.4165	12.14	2.3889	-0.56232	2.0218	0.069632	0.25999
2	-0.57639	4.865	1.7583	11	0.0038071	-0.0055391	1.9235	-2.1267	12.037	1.7017	-0.85671	1.809	0.081153	0.061759
2	-0.57639	4.865	1.7583	11	0.053475	-0.037768	1.8348	-2.4901	12.806	1.5584	-0.89985	1.7125	0.10673	0.10747
2	-0.57639	4.865	1.7583	11	0.0028732	0.16207	1.9255	-1.6288	13.538	1.1177	-0.56293	1.7219	0.0015054	0.0016787
2	-0.57639	4.865	1.7583	11	-0.024963	0.12126	1.8717	-1.9179	12.649	1.0835	-0.7442	1.5882	0.05707	0.036819
2	-0.57639	4.865	1.7583	11	0.0045901	0.041084	1.8721	-2.3737	13.252	0.35731	-0.85945	1.3522	0.245	0.18087
2	-0.57639	4.865	1.7583	11	-0.10581	0.17005	1.8939	-2.0426	13.78	0.40601	-0.80173	1.4628	0.13809	0.08793
2	-0.57639	4.865	1.7583	11	-0.11912	0.10749	1.9424	-2.4721	14.006	0.45629	-0.95881	1.5315	0.19769	0.20813
2	-0.57639	4.865	1.7583	11	0.002194	0.13643	1.9315	-0.65206	12.297	1.589	-0.24853	1.8172	0.11097	0.12275
2	-0.57639	4.865	1.7583	11	-0.097072	0.15972	1.8899	-2.3474	12.827	0.25757	-0.95817	1.3244	0.33402	0.31045
2	-0.57639	4.865	1.7583	11	0.019848	-0.057765	1.9546	-1.6371	11.774	1.2568	-0.66462	1.6227	0.026174	0.01347
2	-0.57639	4.865	1.7583	11	-0.016867	-0.077859	1.9887	-1.5053	10.806	2.1054	-0.7054	1.9254	0.044585	0.073513
2	-0.57639	4.865	1.7583	11	-0.045095	-0.11147	1.9288	-1.8914	10.838	1.2547	-0.91357	1.4707	0.1964	0.17406
2	-0.57639	4.865	1.7583	11	0.19023	0.15268	1.9189	-1.4993	14.304	0.99435	-0.30369	1.7141	0.076311	0.11743
2	-0.57639	4.865	1.7583	11	0.011978	-0.049282	1.8922	-0.89293	11.725	1.1948	-0.36228	1.5313	0.097357	0.043626
2	-0.57639	4.865	1.7583	11	0.10041	0.087578	1.9025	-1.1983	13.5	0.86575	-0.32366	1.5946	0.090674	0.1256
2	-0.57639	4.865	1.7583	11	-0.026005	-0.058158	1.8838	-2.1805	13.074	1.2527	-0.8471	1.66	0.082948	0.033807
2	-0.57639	4.865	1.7583	11	0.083255	0.18048	1.867	-1.3846	13.301	0.8565	-0.40442	1.5602	0.068805	0.058501
2	-0.57639	4.865	1.7583	11	0.00085491	0.14719	1.8874	-2.4956	14.006	1.1401	-0.83976	1.7149	0.071247	0.040849
2	-0.57639	4.865	1.7583	11	-0.094849	0.13247	1.7995	-3.3161	13.322	-0.10863	-1.2729	1.1419	0.86509	0.72086
2	-0.57639	4.865	1.7583	11	0.075637	0.0061752	1.9198	-1.8206	12.659	2.1005	-0.62315	2.0034	0.062296	0.087076
2	-0.57639	4.865	1.7583	11	0.069526	0.025441	1.8632	-1.3425	13.194	1.5368	-0.42291	1.767	0.023633	0.065482
2	-0.57639	4.865	1.7583	11	0.25123	0.12465	1.9357	-0.59946	13.883	0.91351	0.046554	1.6758	0.39486	0.47705
2	-0.57639	4.865	1.7583	11	0.1068	0.087143	1.8373	-0.90862	13.84	0.92499	-0.20688	1.5721	0.1712	0.20599
2	-0.57639	4.865	1.7583	11	0.10035	0.020519	1.8825	-1.4085	12.973	2.1246	-0.42563	1.9919	0.077307	0.15142
2	-0.57639	4.865	1.7583	11	-0.02152	-0.023368	1.8724	-1.4362	10.697	2.0501	-0.67781	1.7849	0.010996	0.024398
2	-0.57639	4.865	1.7583	11	0.16821	-0.24057	1.9855	-1.634	13.252	1.6868	-0.46131	1.9073	0.035466	0.074074
2	-0.57639	4.865	1.7583	11	-0.022933	0.26169	1.9004	-1.681	13.462	1.3697	-0.59775	1.7952	0.0018226	0.020153
2	-0.57639	4.865	1.7583	12	0.055203	0.16433	1.8501	-1.5932	10.378	1.7205	-0.6664	1.6231	0.026364	0.051033
2	-0.57639	4.865	1.7583	12	0.020842	0.0084717	1.7925	-1.487	10.909	1.5141	-0.64116	1.4944	0.073821	0.12968
2	-0.57639	4.865	1.7583	12	-0.014977	-0.35472	1.8152	-1.6078	10.031	2.5244	-0.85159	1.8006	0.07753	0.10584
2	-0.57639	4.865	1.7583	12	0.064187	-0.34929	1.8069	-0.84578	10.537	1.9934	-0.35435	1.5921	0.076901	0.067383
2	-0.57639	4.865	1.7583	12	0.035861	-0.27093	1.7937	-1.2501	10.145	2.1374	-0.59699	1.6187	0.019908	0.11465
2	-0.57639	4.865	1.7583	12	0.063822	-0.032896	1.735	-1.2949	11.072	1.0079	-0.50901	1.221	0.29322	0.30917
2	-0.57639	4.865	1.7583	12	0.057688	-0.13131	1.7531	-1.0398	9.6097	2.1181	-0.48295	1.5284	0.061555	0.096218
2	-0.57639	4.865	1.7583	12	0.014146	-0.26131	1.7973	-1.7059	9.7706	3.0625	-0.8809	2.0538	0.18008	0.19722
2	-0.57639	4.865	1.7583	12	0.14447	-0.12207	1.6982	-0.71218	11.362	0.43294	-0.16811	0.94329	0.83089	0.9005
2	-0.57639	4.865	1.7583	12	-0.010603	-0.085407	1.8073	-1.4869	10.244	2.2514	-0.72914	1.7498	0.023405	0.085584
2	-0.57639	4.865	1.7583	12	0.025675	-0.50564	1.8253	-1.5702	9.8213	2.4352	-0.83298	1.6902	0.070467	0.039276
2	-0.57639	4.865	1.7583	12	0.042279	-0.12073	1.8291	-1.0872	10.028	2.2236	-0.49824	1.7222	0.007407	0.0033496
2	-0.57639	4.865	1.7583	12	0.027095	-0.072513	1.7875	-1.3509	9.8371	2.2782	-0.65097	1.6953	0.0095282	0.01429
2	-0.57639	4.865	1.7583	12	0.076654	-0.10179	1.8396	-1.2287	9.4199	3.603	-0.57121	2.3757	0.38121	0.30219
2	-0.57639	4.865	1.7583	12	0.11778	0.080395	1.7195	-0.98752	10.195	0.58422	-0.34566	0.91342	0.767	0.7664
2	-0.57639	4.865	1.7583	12	0.10662	0.013454	1.7965	-1.3961	9.5243	2.2777	-0.60452	1.684	0.0063116	0.019267
2	-0.57639	4.865	1.7583	12	0.1207	0.049105	1.8387	-0.80589	8.9408	2.7445	-0.31339	1.894	0.087582	0.047762
2	-0.57639	4.865	1.7583	12	0.033712	-0.094471	1.7665	-1.5344	10.454	2.1827	-0.69419	1.6981	0.017495	0.042341
2	-0.57639	4.865	1.7583	12	0.04405	-0.48138	1.8364	-1.5651	10.026	2.6254	-0.79056	1.8417	0.05283	0.029851
2	-0.57639	4.865	1.7583	12	0.048555	-0.083772	1.791	-1.4155	9.5786	2.4203	-0.68278	1.7322	0.011999	0.070909
2	-0.57639	4.865	1.7583	12	0.099707	0.060014	1.7873	-1.0646	10.419	1.7167	-0.39126	1.5358	0.083768	0.084873
2	-0.57639	4.865	1.7583	12	0.079455	-0.03815	1.7878	-1.2455	9.7187	2.478	-0.54891	1.7896	0.0017336	0.002767
2	-0.57639	4.865	1.7583	12	0.044137	-0.48196	1.8394	-0.86941	8.5896	3.1375	-0.49706	1.8918	0.024118	0.075498
2	-0.57639	4.865	1.7583	13	0.031587	-0.29252	2.0277	-1.3153	10.667	1.5541	-0.60433	1.6326	0.016581	0.040423
2	-0.57639	4.865	1.7583	13	0.052563	-0.3939	2.0472	-1.3912	9.5436	2.625	-0.71402	2.0043	0.079484	0.025744
2	-0.57639	4.865	1.7583	13	0.037582	-0.20203	1.9778	-0.86192	10.582	1.1112	-0.37512	1.3853	0.17962	0.19993
2	-0.57639	4.865	1.7583	13	0.085222	-0.50897	2.0914	-1.1844	8.351	2.7334	-0.67692	1.8192	0.013819	0.018436
2	-0.57639	4.865	1.7583	13	0.0672	-0.50451	2.0896	-1.0864	8.4868	2.6118	-0.62017	1.7786	0.0023308	0.0096415
2	-0.57639	4.865	1.7583	13	0.11738	-0.33327	2.1062	-1.0083	8.2996	2.7567	-0.51411	1.9086	0.02648	0.018814
2	-0.57639	4.865	1.7583	13	0.029904	-0.30526	2.0626	-1.9755	9.4588	2.4946	-1.0499	1.9607	0.26521	0.29541
2	-0.57639	4.865	1.7583	13	0.075419	-0.27558	2.0576	-1.6781	9.3002	2.141	-0.85213	1.7425	0.076284	0.073173
2	-0.57639	4.865	1.7583	13	0.11823	-0.41254	2.077	-1.036	8.8714	2.5912	-0.49807	1.8826	0.021595	0.01803
2	-0.57639	4.865	1.7583	13	0.10665	-0.32707	2.0864	-1.283	8.745	2.3974	-0.6551	1.7807	0.006699	0.025662
2	-0.57639	4.865	1.7583	13	0.14398	-0.39766	2.0296	-1.3151	8.8562	2.0117	-0.63748	1.493	0.074087	0.14958
2	-0.57639	4.865	1.7583	13	0.069415	-0.42733	2.0555	-1.4085	9.3347	2.2673	-0.72913	1.7643	0.023367	0.027094
2	-0.57639	4.865	1.7583	13	0.10558	-0.38823	2.0799	-1.3511	9.1458	2.1172	-0.67045	1.6777	0.015334	0.063691
2	-0.57639	4.865	1.7583	13	0.027748	-0.63215	2.0927	-1.1924	8.6356	2.8001	-0.73132	1.8876	0.040719	0.063096
2	-0.57639	4.865	1.7583	13	0.13111	-0.43757	2.0473	-1.2149	9.1948	2.1096	-0.56954	1.6326	0.01583	0.09803
2	-0.57639	4.865	1.7583	13	0.032048	-0.36608	2.074	-1.1669	9.362	2.5748	-0.61996	1.9814	0.051668	0.032256
2	-0.57639	4.865	1.7583	13	0.10982	-0.36272	2.0585	-0.75834	9.4001	2.1941	-0.31191	1.7617	0.06996	0.063636
2	-0.57639	4.865	1.7583	13	0.13122	-0.42137	2.0744	-1.3717	9.7193	2.5231	-0.61484	1.9957	0.057848	0.011877
2	-0.57639	4.865	1.7583	13	0.028361	-0.32387	2.1031	-1.4263	9.9738	2.4038	-0.71364	2.0261	0.09058	0.085171
2	-0.57639	4.865	1.7583	13	0.073578	-0.3262	2.0714	-1.2484	9.6498	2.0658	-0.59799	1.7633	0.00049176	0.017889
2	-0.57639	4.865	1.7583	13	0.076595	-0.33307	2.0445	-1.1544	9.8925	1.7389	-0.53	1.604	0.025962	0.065134
2	-0.57639	4.865	1.7583	13	0.11071	-0.32415	2.0398	-1.1029	10.072	2.0277	-0.45748	1.7825	0.014727	0.0058864
2	-0.57639	4.865	1.7583	13	0.11453	-0.4598	2.0618	-1.3299	7.9779	2.7769	-0.77313	1.7301	0.039498	0.12398
2	-0.57639	4.865	1.7583	13	0.1074	-0.34211	2.0593	-1.1059	9.7388	2.0403	-0.48388	1.748	0.0086649	0.033958
2	-0.57639	4.865	1.7583	13	0.10363	-0.26865	2.0278	-0.98242	10.164	1.7871	-0.39258	1.6791	0.040051	0.031165
2	-0.57639	4.865	1.7583	13	-0.05083	-0.34035	2.03	-1.8382	9.8835	1.8649	-1.0189	1.6516	0.20722	0.31157
2	-0.57639	4.865	1.7583	13	0.11405	-0.42223	2.0762	-1.1109	8.656	2.8753	-0.56447	2.0024	0.059755	0.0053775
2	-0.57639	4.865	1.7583	13	0.13202	-0.40529	2.0195	-0.85117	9.8432	1.9552	-0.32372	1.6603	0.073445	0.10089
2	-0.57639	4.865	1.7583	14	0.019449	-0.30561	1.8702	-1.9195	11.673	1.6464	-0.83079	1.6371	0.079405	0.058098
2	-0.57639	4.865	1.7583	14	0.18544	-0.032295	1.7911	-1.7601	14.901	0.83443	-0.39299	1.5356	0.083232	0.052454
2	-0.57639	4.865	1.7583	14	-0.051224	-0.16081	1.767	-3.3208	13.851	0.10807	-1.2561	1.1605	0.8194	0.59077
2	-0.57639	4.865	1.7583	14	0.11486	-0.10674	1.7495	-2.9595	13.125	0.74325	-1.0062	1.3272	0.37056	0.21833
2	-0.57639	4.865	1.7583	14	0.14194	-0.17731	1.7979	-2.4591	12.635	0.72497	-0.8394	1.3061	0.27368	0.18175
2	-0.57639	4.865	1.7583	14	0.084424	0.017074	1.8703	-2.5209	12.736	1.6454	-0.87518	1.7859	0.090037	0.046945
2	-0.57639	4.865	1.7583	14	-0.04881	-0.050452	1.8221	-3.5238	13.606	0.208	-1.3219	1.257	0.80696	0.726
2	-0.57639	4.865	1.7583	14	0.12828	0.010987	1.8567	-1.8238	13.012	1.5079	-0.55205	1.7367	0.0010592	0.014279
2	-0.57639	4.865	1.7583	14	0.001902	0.12108	1.7474	-3.3659	13.981	-0.24909	-1.1402	1.0981	0.75371	0.54048
2	-0.57639	4.865	1.7583	14	0.099954	0.058473	1.7682	-3.3805	16.477	-0.48785	-0.88615	1.2086	0.39814	0.26562
2	-0.57639	4.865	1.7583	14	0.16014	-0.24694	1.7831	-2.3555	11.756	1.5092	-0.8641	1.5119	0.14346	0.077232
2	-0.57639	4.865	1.7583	14	0.14406	-0.071305	1.8317	-1.6078	11.522	0.94427	-0.54477	1.3359	0.1794	0.17235
2	-0.57639	4.865	1.7583	14	0.097564	-0.3483	1.8648	-1.9107	13.35	1.2029	-0.64859	1.5865	0.034726	0.0060843
2	-0.57639	4.865	1.7583	14	0.13426	-0.18288	1.8318	-2.4679	11.257	1.4697	-0.97242	1.5046	0.22121	0.18163
2	-0.57639	4.865	1.7583	14	0.14467	-0.27788	1.8051	-2.4619	12.597	1.1972	-0.86044	1.4763	0.16021	0.088732
2	-0.57639	4.865	1.7583	14	0.047464	-0.085181	1.8245	-2.6708	13.356	0.8501	-0.94244	1.4658	0.21956	0.11222
2	-0.57639	4.865	1.7583	14	0.1776	-0.090031	1.819	-1.8369	13.104	2.0369	-0.51699	1.8879	0.020324	0.065051
2	-0.57639	4.865	1.7583	14	0.10947	-0.086749	1.8368	-2.6261	13.045	1.855	-0.88738	1.8342	0.10248	0.057717
2	-0.57639	4.865	1.7583	14	0.1712	-0.31274	1.8337	-1.8967	12.749	1.7571	-0.59912	1.7383	0.0009163	0.016399
2	-0.57639	4.865	1.7583	14	0.056744	0.024236	1.8735	-2.4466	13.611	1.4597	-0.81335	1.7723	0.056348	0.044094
2	-0.57639	4.865	1.7583	14	0.060008	0.25484	1.7304	-3.459	16.123	-0.77112	-0.92907	1.1088	0.54615	0.41544
2	-0.57639	4.865	1.7583	14	0.098438	-0.31019	1.8911	-1.4608	12.774	1.6848	-0.49338	1.7686	0.0069973	0.053268
2	-0.57639	4.865	1.7583	14	0.1934	-0.3751	1.7555	-1.9964	11.935	1.3341	-0.68315	1.3957	0.14286	0.062736
2	-0.57639	4.865	1.7583	14	0.064724	-0.055154	1.8032	-2.2545	14.325	0.99286	-0.7096	1.5656	0.054866	0.014406
2	-0.57639	4.865	1.7583	14	0.15378	-0.33127	1.8117	-1.6104	11.765	1.3599	-0.55747	1.4555	0.092016	0.037914
2	-0.57639	4.865	1.7583	14	0.05318	-0.27557	1.821	-2.4546	12.773	0.21352	-0.93467	1.1126	0.5453	0.40527
2	-0.57639	4.865	1.7583	15	0.014746	-0.094154	2.0673	-0.82777	9.9374	1.9314	-0.39834	1.8096	0.034333	0.12892
2	-0.57639	4.865	1.7583	15	-0.049145	-0.034888	2.062	-1.3573	9.6382	2.1974	-0.73917	1.9114	0.049939	0.0077719
2	-0.57639	4.865	1.7583	15	-0.0035787	-0.094086	2.0841	-1.2873	9.5201	2.1318	-0.67416	1.8637	0.020667	0.048488
2	-0.57639	4.865	1.7583	15	-0.087472	-0.3405	2.0625	-1.0951	9.3599	2.964	-0.6965	2.1938	0.20411	0.048557
2	-0.57639	4.865	1.7583	15	0.042013	-0.48987	1.9983	-1.1236	9.0132	2.5281	-0.62552	1.7689	0.0025273	0.10796
2	-0.57639	4.865	1.7583	15	-0.026962	-0.26907	2.0345	-1.5926	9.5601	2.1095	-0.88225	1.7527	0.093584	0.18469
2	-0.57639	4.865	1.7583	15	-0.013344	-0.19856	2.0341	-1.1296	9.7286	1.8847	-0.60126	1.6863	0.0058022	0.061402
2	-0.57639	4.865	1.7583	15	0.013648	-0.3766	2.0572	-1.6144	9.5368	2.7584	-0.87362	2.0915	0.19941	0.10669
2	-0.57639	4.865	1.7583	15	0.028486	-0.26685	2.034	-1.2819	9.2307	1.9917	-0.68418	1.6252	0.029321	0.14839
2	-0.57639	4.865	1.7583	15	0.04092	-0.32095	2.0699	-1.0038	9.2208	2.3904	-0.52366	1.8627	0.013692	0.018056
2	-0.57639	4.865	1.7583	15	0.024195	-0.23676	2.0128	-1.1871	9.7852	1.7277	-0.59473	1.5803	0.032012	0.22116
2	-0.57639	4.865	1.7583	15	0.036427	-0.26098	2.0278	-0.96099	9.2557	1.9218	-0.49578	1.5877	0.035599	0.32745
2	-0.57639	4.865	1.7583	15	0.022894	-0.10253	2.0553	-1.0829	10.322	2.353	-0.49821	2.0517	0.09223	0.028654
2	-0.57639	4.865	1.7583	15	0.0012513	-0.15594	2.0473	-1.1546	10.25	2.1872	-0.56432	1.9417	0.033777	0.0097699
2	-0.57639	4.865	1.7583	15	-0.046127	-0.19166	2.0502	-1.4227	9.6641	1.7301	-0.79055	1.6126	0.067089	0.21681
2	-0.57639	4.865	1.7583	15	-0.10413	-0.12928	2.0787	-1.535	9.7428	2.3631	-0.891	2.0011	0.15795	0.10828
2	-0.57639	4.865	1.7583	15	-0.022235	-0.19998	2.008	-1.7968	9.6419	1.403	-0.9661	1.3914	0.28644	0.38612
2	-0.57639	4.865	1.7583	15	-0.03125	-0.11782	2.072	-1.7606	9.5737	2.185	-0.9476	1.8805	0.15274	0.17325
2	-0.57639	4.865	1.7583	15	0.034161	-0.15847	2.0843	-0.57522	9.4847	2.4208	-0.2705	1.9905	0.14749	0.093848
2	-0.57639	4.865	1.7583	15	0.011637	-0.15215	2.0837	-1.2449	8.8978	2.5165	-0.69031	1.9431	0.047151	0.1549
2	-0.57639	4.865	1.7583	15	-0.018133	-0.52094	2.0968	-1.6079	8.7166	2.5626	-1.0116	1.8076	0.19186	0.20166
2	-0.57639	4.865	1.7583	15	0.013152	-0.17949	2.0704	-0.9803	9.8303	1.9052	-0.4899	1.7564	0.0074846	0.053033
2	-0.57639	4.865	1.7583	15	-0.017039	-0.10673	2.0494	-1.1648	9.9871	1.7157	-0.59691	1.6879	0.005373	0.12031
2	-0.57639	4.865	1.7583	15	0.031616	-0.136	2.0715	-1.3789	9.3113	2.6933	-0.70898	2.1031	0.13649	0.0082083
2	-0.57639	4.865	1.7583	15	0.0038719	-0.030431	2.0698	-0.83814	9.8329	2.0156	-0.4134	1.8575	0.03642	0.013551
2	-0.57639	4.865	1.7583	16	0.09019	-0.50104	1.6559	-1.0444	8.3443	2.4417	-0.58146	1.1977	0.3143	0.36952
2	-0.57639	4.865	1.7583	16	0.10867	-0.42155	1.7349	-1.2329	8.5192	2.7828	-0.6564	1.573	0.040735	0.07143
2	-0.57639	4.865	1.7583	16	0.1023	-0.37413	1.7131	-0.61552	8.5788	2.7432	-0.27361	1.559	0.13138	0.13705
2	-0.57639	4.865	1.7583	16	0.12043	-0.55102	1.7958	-0.57068	7.5918	3.7198	-0.2867	1.9532	0.1219	0.14228
2	-0.57639	4.865	1.7583	16	0.017774	-0.41998	1.6974	-1.1358	8.7007	2.034	-0.6721	1.1232	0.41251	0.44709
2	-0.57639	4.865	1.7583	16	0.07158	-0.43747	1.7098	-1.4239	8.6199	2.5103	-0.8043	1.3979	0.18178	0.23011
2	-0.57639	4.865	1.7583	16	0.016784	-0.47454	1.7455	-0.97566	8.333	3.0836	-0.60839	1.7074	0.0036096	0.013589
2	-0.57639	4.865	1.7583	16	0.056522	-0.392	1.6921	-1.2421	8.9178	2.557	-0.67569	1.495	0.079192	0.13583
2	-0.57639	4.865	1.7583	16	0.083537	-0.3582	1.7433	-1.1045	8.6235	3.0428	-0.58544	1.7869	0.00090092	0.0179
2	-0.57639	4.865	1.7583	16	0.040621	-0.5645	1.7878	-1.8514	8.6579	3.0721	-1.1204	1.7854	0.29669	0.3829
2	-0.57639	4.865	1.7583	16	0.091281	-0.53894	1.6736	-0.9519	8.6485	2.3291	-0.5035	1.2139	0.3017	0.38943
2	-0.57639	4.865	1.7583	16	0.052578	-0.62615	1.6874	-0.97952	8.286	2.6164	-0.59655	1.2671	0.24163	0.34872
2	-0.57639	4.865	1.7583	16	0.16585	-0.60849	1.7916	-0.42891	7.9707	3.2553	-0.12868	1.7141	0.2024	0.40177
2	-0.57639	4.865	1.7583	16	0.083989	-0.49207	1.7299	-1.1966	8.1541	3.2679	-0.70218	1.7597	0.015825	0.014761
2	-0.57639	4.865	1.7583	16	0.075413	-0.48355	1.731	-1.3089	8.43	2.9782	-0.75502	1.6461	0.044489	0.088199
2	-0.57639	4.865	1.7583	16	0.096355	-0.47672	1.7682	-1.2924	8.4898	3.1276	-0.71678	1.7943	0.02101	0.031364
2	-0.57639	4.865	1.7583	16	0.13472	-0.55299	1.7585	-1.3971	7.5095	3.4691	-0.87329	1.7082	0.090662	0.082836
2	-0.57639	4.865	1.7583	16	0.098717	-0.34188	1.7257	-1.3742	8.363	2.788	-0.75686	1.5601	0.071833	0.18481
2	-0.57639	4.865	1.7583	16	0.16626	-0.36992	1.715	-0.93769	8.5968	3.0543	-0.40474	1.7561	0.029469	0.015801
2	-0.57639	4.865	1.7583	16	0.080645	-0.35263	1.6756	-0.81195	9.2389	1.2583	-0.3779	0.82186	0.91627	0.96959
2	-0.57639	4.865	1.7583	16	0.10709	-0.43979	1.7245	-1.2885	7.8936	3.4166	-0.75884	1.8054	0.035511	0.048273
2	-0.57639	4.865	1.7583	17	-0.031549	-0.32477	2.0696	-1.2603	9.3694	2.8136	-0.72965	2.1231	0.15662	0.10766
2	-0.57639	4.865	1.7583	17	-0.10208	-0.14097	1.9876	-1.0919	9.4562	1.7845	-0.68008	1.5577	0.050963	0.050988
2	-0.57639	4.865	1.7583	17	0.024783	-0.45657	2.016	-1.26	7.9337	3.152	-0.82034	1.9234	0.086783	0.065765
2	-0.57639	4.865	1.7583	17	-0.054674	-0.36019	1.9885	-0.99155	8.233	2.9166	-0.68398	1.8639	0.022725	0.0036777
2	-0.57639	4.865	1.7583	17	0.012303	-0.44398	2.0326	-0.68069	8.0381	2.9236	-0.43728	1.8239	0.023658	0.045753
2	-0.57639	4.865	1.7583	17	0.016299	-0.40781	1.9738	-1.3179	7.6109	2.9552	-0.89671	1.6669	0.11096	0.16553
2	-0.57639	4.865	1.7583	17	-0.0086111	-0.37733	2.0177	-0.91828	8.3103	2.2206	-0.58788	1.4667	0.085162	0.26537
2	-0.57639	4.865	1.7583	17	-0.024901	-0.34971	2.0021	-1.1565	8.7949	2.5104	-0.71059	1.7662	0.018073	0.065437
2	-0.57639	4.865	1.7583	17	-0.0081103	-0.3581	1.9994	-1.0435	9.1866	2.5488	-0.60142	1.863	0.011593	0.0053002
2	-0.57639	4.865	1.7583	17	-0.018169	-0.28664	1.9797	-1.0645	9.675	2.2919	-0.58496	1.8094	0.0026874	0.0032789
2	-0.57639	4.865	1.7583	17	0.0173	-0.32054	2.0035	-0.69569	8.6069	1.3405	-0.40184	1.0306	0.55995	0.71118
2	-0.57639	4.865	1.7583	17	-0.014851	-0.29069	2.0253	-1.4566	9.001	1.9113	-0.84915	1.5107	0.13567	0.26952
2	-0.57639	4.865	1.7583	17	-0.037988	-0.35009	2.087	-1.2566	8.7976	2.6449	-0.78286	1.9314	0.072588	0.095241
2	-0.57639	4.865	1.7583	17	-0.033449	-0.33684	2.072	-1.4483	9.0078	2.2411	-0.8698	1.7305	0.086859	0.14053
2	-0.57639	4.865	1.7583	17	-0.007072	-0.42373	2.0409	-0.35336	9.2041	1.9373	-0.21011	1.5346	0.18419	0.24985
2	-0.57639	4.865	1.7583	17	0.02983	-0.42674	2.0755	-0.86648	9.6018	2.5869	-0.4477	2.0114	0.080636	0.055121
2	-0.57639	4.865	1.7583	17	-0.072889	-0.16657	2.001	-1.5001	9.2802	1.231	-0.8862	1.2266	0.37869	0.5731
2	-0.57639	4.865	1.7583	17	0.027395	-0.25699	2.0894	-1.2852	9.5138	2.7434	-0.66451	2.1447	0.15709	0.15151
2	-0.57639	4.865	1.7583	17	0.037117	-0.12642	2.011	-0.903	9.9928	1.1445	-0.41393	1.3589	0.18588	0.21062
2	-0.57639	4.865	1.7583	17	0.0786	-0.44517	2.0888	-0.81477	7.7682	3.3904	-0.47836	2.1144	0.13643	0.01043
2	-0.57639	4.865	1.7583	17	-0.0017424	-0.16105	2.0483	-1.1564	10.028	2.0691	-0.58133	1.8531	0.0090237	0.016224
2	-0.57639	4.865	1.7583	17	-0.044778	-0.22128	2.0023	-0.83356	9.9442	1.3604	-0.47113	1.4149	0.12896	0.18062
2	-0.57639	4.865	1.7583	17	0.015152	-0.49494	2.0319	-1.0347	7.4667	3.0854	-0.7276	1.7192	0.024391	0.13676
2	-0.57639	4.865	1.7583	17	0.0055524	-0.2031	2.0096	-1.7763	10.1	2.1076	-0.88578	1.8321	0.10118	0.18624
2	-0.57639	4.865	1.7583	18	0.12949	-0.11695	1.9598	-1.4803	11.48	1.7044	-0.51295	1.7757	0.0043291	0.0018244
2	-0.57639	4.865	1.7583	18	0.052215	-0.27048	1.9255	-1.4466	11.143	1.5373	-0.6145	1.5922	0.029047	0.034502
2	-0.57639	4.865	1.7583	18	0.054946	-0.25838	1.9534	-1.1112	10.797	1.6191	-0.47233	1.6172	0.030725	0.029802
2	-0.57639	4.865	1.7583	18	0.11407	-0.15411	1.953	-1.4015	11.37	1.3355	-0.50461	1.5867	0.034584	0.018404
2	-0.57639	4.865	1.7583	18	0.024894	-0.20172	1.922	-1.1307	10.326	2.6953	-0.5299	2.0635	0.095354	0.059945
2	-0.57639	4.865	1.7583	18	0.12023	-0.094044	1.9275	-1.1571	10.532	1.6384	-0.42459	1.6115	0.044579	0.047698
2	-0.57639	4.865	1.7583	18	0.13918	-0.15727	1.9345	-0.85942	10.661	1.9371	-0.26569	1.7584	0.096531	0.079875
2	-0.57639	4.865	1.7583	18	0.069326	-0.040495	1.9432	-1.3133	10.797	1.7007	-0.52738	1.7034	0.005416	0.014899
2	-0.57639	4.865	1.7583	18	0.034967	-0.14805	1.9486	-1.4541	10.95	2.0914	-0.63074	1.878	0.017281	0.035954
2	-0.57639	4.865	1.7583	18	0.16013	-0.15174	1.9513	-1.2532	11.31	2.1711	-0.39575	1.9493	0.069119	0.052531
2	-0.57639	4.865	1.7583	18	0.11055	-0.062524	1.9358	-1.2429	10.3	1.8378	-0.48401	1.6925	0.01286	0.0070814
2	-0.57639	4.865	1.7583	18	0.017418	-0.27765	1.9755	-1.4877	10.703	2.7556	-0.69742	2.1671	0.18177	0.1662
2	-0.57639	4.865	1.7583	18	0.094337	0.042272	1.902	-1.2202	11.349	1.1754	-0.42416	1.5158	0.081957	0.074562
2	-0.57639	4.865	1.7583	18	0.045029	-0.15285	1.9361	-1.4958	10.931	1.8051	-0.6416	1.7312	0.0049867	0.035415
2	-0.57639	4.865	1.7583	18	0.015459	-0.017024	1.8472	-1.7638	12.216	1.0354	-0.68939	1.4776	0.091523	0.076477
2	-0.57639	4.865	1.7583	18	0.093473	-0.096414	1.9323	-1.3192	11.898	1.4828	-0.45665	1.6977	0.018009	0.007834
2	-0.57639	4.865	1.7583	18	0.031958	-0.16598	1.9148	-1.6013	10.812	1.2857	-0.71313	1.4511	0.11306	0.13011
2	-0.57639	4.865	1.7583	18	0.12372	-0.07176	1.9339	-1.5379	10.616	1.387	-0.59145	1.5182	0.057866	0.096198
2	-0.57639	4.865	1.7583	18	0.11344	-0.20594	1.9517	-1.2831	12.451	1.4723	-0.4091	1.7378	0.028403	0.033031
2	-0.57639	4.865	1.7583	18	0.079045	-0.21915	1.9613	-1.1571	11.23	2.1504	-0.44481	1.9295	0.046621	0.047465
2	-0.57639	4.865	1.7583	18	-0.002856	-0.23417	1.902	-1.4031	11.326	1.2251	-0.63458	1.4594	0.092731	0.092218
2	-0.57639	4.865	1.7583	18	0.11474	-0.27014	1.9759	-1.0832	10.173	2.5753	-0.43206	2.026	0.092518	0.069839
2	-0.57639	4.865	1.7583	18	0.079076	-0.27882	2.0089	-1.3953	11.179	2.0444	-0.56297	1.911	0.02351	0.038897
2	-0.57639	4.865	1.7583	19	0.017615	-0.2488	1.7933	-1.4207	7.8653	3.2768	-0.9061	1.8504	0.11719	0.28502
2	-0.57639	4.865	1.7583	19	-0.026066	0.036929	1.8354	-1.9791	8.3283	3.3261	-1.1734	2.1152	0.48378	0.23405
2	-0.57639	4.865	1.7583	19	0.07087	-0.043803	1.796	-1.9372	8.5395	2.2763	-1.0427	1.4837	0.29287	0.3389
2	-0.57639	4.865	1.7583	19	0.085237	-0.052199	1.7318	-1.3516	7.8494	2.3762	-0.76143	1.2955	0.24841	0.65669
2	-0.57639	4.865	1.7583	19	-0.07196	-0.20534	1.7435	-1.0674	6.994	4.3483	-0.84578	2.3179	0.38581	0.16414
2	-0.57639	4.865	1.7583	19	0.028442	-0.34086	1.6682	-0.94541	7.161	4.1715	-0.65884	2.1085	0.12945	0.080652
2	-0.57639	4.865	1.7583	19	0.079729	-0.232	1.6922	-1.1917	7.6402	3.1211	-0.71527	1.5913	0.047161	0.43812
2	-0.57639	4.865	1.7583	19	0.013297	-0.027507	1.7769	-0.65512	7.5306	3.7771	-0.41232	2.1605	0.18869	0.037262
2	-0.57639	4.865	1.7583	19	0.0060054	-0.030713	1.7541	-0.83498	7.2685	3.1242	-0.55639	1.6332	0.016042	0.34472
2	-0.57639	4.865	1.7583	19	-0.022375	-0.051266	1.7537	-1.2674	8.5148	3.0994	-0.75412	1.9081	0.05403	0.054791
2	-0.57639	4.865	1.7583	19	0.017296	0.11553	1.7689	-1.1369	7.8711	2.8617	-0.66871	1.7098	0.010872	0.075858
2	-0.57639	4.865	1.7583	19	-0.00010155	0.075008	1.7702	-1.0102	7.6996	3.6683	-0.62856	2.154	0.15934	0.015146
2	-0.57639	4.865	1.7583	19	0.12592	0.0011436	1.7506	-0.82181	7.9977	3.3994	-0.37387	2.0038	0.10131	0.039415
2	-0.57639	4.865	1.7583	19	0.065713	-0.13561	1.7996	-2.1672	7.7659	3.1989	-1.3298	1.8257	0.57211	0.49202
2	-0.57639	4.865	1.7583	19	-0.038987	0.019805	1.7812	-1.209	7.4849	3.8314	-0.82158	2.2061	0.26063	0.073316
2	-0.57639	4.865	1.7583	19	0.036422	-0.045236	1.7794	-1.4585	8.0578	2.9815	-0.85234	1.7749	0.076426	0.11223
2	-0.57639	4.865	1.7583	19	0.11504	-0.083637	1.7919	-1.3498	7.9572	4.0083	-0.72439	2.3876	0.4179	0.027177
2	-0.57639	4.865	1.7583	19	0.051779	-0.13388	1.764	-1.3068	7.6879	3.0526	-0.79795	1.6751	0.056008	0.31414
2	-0.57639	4.865	1.7583	19	-0.040443	0.074576	1.7658	-1.4479	8.3156	2.9732	-0.87453	1.8508	0.097455	0.1105
2	-0.57639	4.865	1.7583	19	-0.074243	-0.035087	1.7729	-1.601	7.8933	3.6729	-1.0681	2.1627	0.40538	0.11156
2	-0.57639	4.865	1.7583	19	-0.049803	0.031391	1.8064	-1.1125	7.9522	3.4412	-0.72601	2.0859	0.12974	0.0076044
2	-0.57639	4.865	1.7583	19	0.0024016	0.009337	1.6902	-0.32154	7.3484	2.4913	-0.21007	1.1948	0.45174	1.3861
2	-0.57639	4.865	1.7583	19	0.032919	-0.14103	1.77	-0.9366	7.7992	3.2597	-0.56825	1.8415	0.0069859	0.092618
2	-0.57639	4.865	1.7583	19	-0.081251	-0.041774	1.7586	-1.3156	7.6379	2.612	-0.92645	1.4123	0.24223	0.50047
2	-0.57639	4.865	1.7583	19	-0.019913	0.061067	1.7709	-1.0147	7.8119	3.426	-0.64389	2.0228	0.074536	0.0088875
2	-0.57639	4.865	1.7583	19	0.12585	-0.12157	1.7904	-1.3051	7.6316	3.7802	-0.72692	2.1663	0.18916	0.0994
2	-0.57639	4.865	1.7583	20	0.045053	0.23101	1.7785	-1.9387	11.064	0.65105	-0.76691	1.1908	0.35827	0.3664
2	-0.57639	4.865	1.7583	20	0.081137	0.23789	1.8157	-0.56481	9.783	2.3101	-0.186	1.8111	0.15519	0.20059
2	-0.57639	4.865	1.7583	20	0.040514	0.14978	1.8479	-1.1943	9.0532	2.4801	-0.5815	1.809	0.0026037	0.00012869
2	-0.57639	4.865	1.7583	20	0.089752	0.09947	1.8336	-1.0556	9.3307	2.7273	-0.44938	1.947	0.051756	0.026496
2	-0.57639	4.865	1.7583	20	0.10427	-0.32375	1.7915	-0.44609	9.7133	2.0057	-0.13403	1.4632	0.28274	0.39478
2	-0.57639	4.865	1.7583	20	0.045269	-0.33026	1.7486	-1.6966	9.7796	1.356	-0.85603	1.0847	0.53188	0.55132
2	-0.57639	4.865	1.7583	20	0.20764	-0.40356	1.7238	-0.93261	9.2947	0.94198	-0.32099	0.68178	1.2241	1.2217
2	-0.57639	4.865	1.7583	20	0.16866	-0.46389	1.8566	-1.882	10.078	2.2156	-0.82651	1.6568	0.072868	0.14139
2	-0.57639	4.865	1.7583	20	0.11518	-0.40007	1.8564	-1.2069	8.3196	2.6934	-0.6486	1.5965	0.031399	0.069352
2	-0.57639	4.865	1.7583	20	0.21775	-0.51887	1.8406	-0.49607	9.3734	2.9117	-0.067179	1.8948	0.27792	0.28756
2	-0.57639	4.865	1.7583	20	0.089499	-0.43329	1.7684	-2.2034	9.8278	0.95744	-1.0984	0.85897	1.0812	1.0202
2	-0.57639	4.865	1.7583	20	0.1922	-0.11876	1.6685	-0.3489	8.7517	0.93511	-0.0064897	0.61036	1.6425	1.8065
2	-0.57639	4.865	1.7583	20	0.083906	-0.026653	1.8531	-0.53214	9.6875	2.6213	-0.18479	1.9262	0.18153	0.27187
2	-0.57639	4.865	1.7583	20	0.19553	-0.49208	1.839	-0.86142	9.1792	2.8493	-0.3072	1.8312	0.077788	0.029204
2	-0.57639	4.865	1.7583	20	0.21808	-0.54114	1.8474	-0.85074	8.9089	3.1338	-0.29816	1.9428	0.11147	0.047548
2	-0.57639	4.865	1.7583	20	0.17509	-0.33369	1.817	-1.4622	10.086	1.679	-0.57858	1.3793	0.14361	0.16641
2	-0.57639	4.865	1.7583	20	0.16827	-0.46349	1.8552	-0.56028	9.2704	2.7854	-0.15377	1.8357	0.18461	0.16986
2	-0.57639	4.865	1.7583	20	0.13703	-0.2675	1.714	-1.6047	10.399	0.30751	-0.65495	0.67098	1.1884	1.1956
2	-0.57639	4.865	1.7583	20	0.19063	-0.46196	1.8238	-1.0703	8.8745	2.6034	-0.45181	1.6193	0.034847	0.044905
2	-0.57639	4.865	1.7583	20	0.051888	0.13507	1.8754	-1.0485	10.227	3.0375	-0.43303	2.2311	0.24411	0.072944
2	-0.57639	4.865	1.7583	20	0.12531	0.059617	1.8041	-0.9216	9.2713	1.456	-0.35235	1.2411	0.31764	0.35461
2	-0.57639	4.865	1.7583	20	0.085034	0.19197	1.8095	-1.414	9.7638	1.7406	-0.5917	1.5189	0.05751	0.051507
3	0.2043	4.8604	1.7586	1	0.39114	-0.33852	1.9582	0.32275	10.869	0.15162	0.54552	0.90849	0.83921	0.86515
3	0.2043	4.8604	1.7586	1	0.26792	-0.18136	2.0129	-0.56752	10.817	1.2688	0.0033906	1.5386	0.088765	0.066197
3	0.2043	4.8604	1.7586	1	0.28555	-0.29842	1.9783	0.0096696	9.4377	2.2112	0.29083	1.7214	0.0088731	0.024975
3	0.2043	4.8604	1.7586	1	0.32246	-0.30001	2.0082	0.028102	11.052	1.6547	0.33558	1.7114	0.019463	0.036442
3	0.2043	4.8604	1.7586	1	0.26726	-0.12457	1.9512	-1.0272	10.824	1.9155	-0.20583	1.793	0.16939	0.12926
3	0.2043	4.8604	1.7586	1	0.35493	-0.15837	1.9392	-0.57429	10.075	2.5875	0.068843	2.011	0.082024	0.067631
3	0.2043	4.8604	1.7586	1	0.30315	-0.17591	1.9444	-0.58159	9.9561	2.5604	0.0089493	1.9845	0.089161	0.032505
3	0.2043	4.8604	1.7586	1	0.40262	-0.20763	1.9256	0.13774	10.117	2.3093	0.47163	1.8515	0.080081	0.12208
3	0.2043	4.8604	1.7586	1	0.23036	-0.29795	2.0925	-0.93399	9.7988	2.5742	-0.26132	2.0883	0.32548	0.16102
3	0.2043	4.8604	1.7586	1	0.23102	-0.38974	2.0773	-0.91702	10.197	2.5068	-0.24114	2.0677	0.29395	0.21746
3	0.2043	4.8604	1.7586	1	0.28253	-0.43305	2.0353	-0.019798	9.9828	1.5855	0.27203	1.4968	0.073131	0.12072
3	0.2043	4.8604	1.7586	1	0.29047	-0.37788	2.0919	-0.7548	10.42	2.3215	-0.088977	2.0193	0.15398	0.13605
3	0.2043	4.8604	1.7586	1	0.64192	-0.57349	2.0294	-0.0051078	9.4998	1.7793	0.639	1.4424	0.28901	0.57403
3	0.2043	4.8604	1.7586	1	0.12823	-0.45823	2.0989	-1.0762	9.5134	2.7629	-0.47346	2.1104	0.58311	0.63403
3	0.2043	4.8604	1.7586	1	0.38987	-0.27422	2.1372	-1.4692	9.9006	2.2844	-0.37209	2.0027	0.39177	0.35477
3	0.2043	4.8604	1.7586	1	0.35239	-0.23306	2.0174	-1.9527	10.413	1.002	-0.60272	1.334	0.83163	1.0718
3	0.2043	4.8604	1.7586	1	0.32043	-0.36005	2.0319	0.028677	10.615	1.8042	0.33453	1.7328	0.017626	0.079652
3	0.2043	4.8604	1.7586	1	0.64416	-0.49717	1.9733	-0.19465	10.872	1.2092	0.54824	1.378	0.2632	0.35062
3	0.2043	4.8604	1.7586	1	0.47633	-0.012817	2.0094	-0.46892	11.875	1.5444	0.2839	1.8172	0.0097629	0.057148
3	0.2043	4.8604	1.7586	1	0.51671	-0.10589	1.9416	-0.63637	11.54	1.0575	0.24285	1.4883	0.074549	0.1064
3	0.2043	4.8604	1.7586	1	0.40188	-0.24822	2.0805	-0.36726	9.6346	2.1365	0.20714	1.8342	0.005723	0.0060664
3	0.2043	4.8604	1.7586	1	0.26361	-0.2839	2.1231	-1.0164	9.0199	2.478	-0.31605	1.941	0.30401	0.32115
3	0.2043	4.8604	1.7586	1	0.30945	-0.43097	2.0393	0.33207	9.4007	1.7963	0.49636	1.4964	0.15408	0.34882
3	0.2043	4.8604	1.7586	1	0.33015	-0.24128	2.0392	-0.54444	9.8758	2.8692	0.048897	2.2124	0.23004	0.26046
3	0.2043	4.8604	1.7586	1	0.42932	-0.26987	1.9512	0.28234	8.8557	2.6076	0.59288	1.8156	0.15424	0.23148
3	0.2043	4.8604	1.7586	1	0.28752	-0.2528	1.9719	-1.048	10.019	1.9479	-0.2473	1.6885	0.20886	0.17164
3	0.2043	4.8604	1.7586	1	0.27397	-0.20598	1.9664	-0.0036478	9.5237	2.1201	0.27203	1.7061	0.0073431	0.052952
3	0.2043	4.8604	1.7586	1	0.33867	-0.41731	1.9153	0.059659	8.9028	2.7836	0.37404	1.8417	0.035712	0.035778
3	0.2043	4.8604	1.7586	1	0.25395	-0.22164	1.9304	-0.46719	10.18	2.2711	0.02072	1.8418	0.04061	0.036473
3	0.2043	4.8604	1.7586	2	0.32679	-0.54897	1.8149	-0.67763	9.8251	1.966	-0.0463	1.4104	0.18405	0.44031
3	0.2043	4.8604	1.7586	2	0.29909	-0.55282	1.7851	-0.11177	9.623	2.8269	0.23622	1.8232	0.0051811	0.012752
3	0.2043	4.8604	1.7586	2	0.36252	-0.58504	1.8115	-0.67268	10.18	2.2661	0.0026698	1.6201	0.05985	0.090615
3	0.2043	4.8604	1.7586	2	0.32558	-0.53497	1.7649	-0.80924	10.328	2.4271	-0.097155	1.6942	0.095024	0.17701
3	0.2043	4.8604	1.7586	2	0.30267	-0.61354	1.8407	-0.052703	9.168	3.2053	0.2712	2.0059	0.06559	0.015711
3	0.2043	4.8604	1.7586	2	0.32719	-0.67407	1.7945	0.11326	9.5326	2.8186	0.39295	1.7775	0.035944	0.035903
3	0.2043	4.8604	1.7586	2	0.26128	-0.59505	1.8283	-0.58772	9.5196	2.9799	-0.07553	1.9251	0.10603	0.12158
3	0.2043	4.8604	1.7586	2	0.36372	-0.51228	1.8113	-0.58266	10.267	2.0995	0.058808	1.5667	0.058018	0.13209
3	0.2043	4.8604	1.7586	2	0.28495	-0.562	1.8297	-0.37213	10.219	2.6892	0.087486	1.8756	0.027315	0.029498
3	0.2043	4.8604	1.7586	2	0.27999	-0.58643	1.8178	-0.20345	10.211	2.4819	0.17146	1.746	0.0012392	0.02269
3	0.2043	4.8604	1.7586	2	0.38245	-0.62256	1.8446	-0.63963	10.261	1.7241	0.040675	1.3654	0.18142	0.29278
3	0.2043	4.8604	1.7586	2	0.33399	-0.65289	1.8383	-0.033643	9.4431	2.8528	0.31434	1.8318	0.017465	0.0047854
3	0.2043	4.8604	1.7586	2	0.29963	-0.65926	1.8037	-0.22492	9.255	2.4728	0.16549	1.5338	0.052052	0.26042
3	0.2043	4.8604	1.7586	2	0.30092	-0.64554	1.8267	0.32785	10.184	2.7176	0.47816	1.8623	0.085745	0.085676
3	0.2043	4.8604	1.7586	2	0.26106	-0.61151	1.844	0.21006	9.3577	2.7147	0.3839	1.7543	0.032273	0.028288
3	0.2043	4.8604	1.7586	2	0.39355	-0.56073	1.8076	-0.85189	9.8362	1.4435	-0.075959	1.1133	0.49504	0.54442
3	0.2043	4.8604	1.7586	2	0.2671	-0.69881	1.8432	-0.1236	9.3349	2.7834	0.19349	1.7612	0.00012353	0.026251
3	0.2043	4.8604	1.7586	2	0.28826	-0.6518	1.8386	-0.49005	9.7296	2.6878	0.010621	1.787	0.038318	0.057682
3	0.2043	4.8604	1.7586	2	0.29217	-0.61567	1.8381	0.05139	9.5618	2.632	0.3216	1.7366	0.014243	0.02111
3	0.2043	4.8604	1.7586	2	0.31138	-0.72306	1.8237	-0.23967	9.3448	2.8312	0.16818	1.7643	0.0013367	0.038596
3	0.2043	4.8604	1.7586	2	0.32524	-0.61045	1.8236	-0.38843	9.8744	3.1156	0.11003	2.0441	0.090354	0.03558
3	0.2043	4.8604	1.7586	2	0.28508	-0.57508	1.7931	-0.13104	9.7998	2.5049	0.21239	1.6735	0.0073178	0.089587
3	0.2043	4.8604	1.7586	2	0.35788	-0.4658	1.8189	0.15143	10.249	2.0953	0.43658	1.5831	0.084777	0.10023
3	0.2043	4.8604	1.7586	2	0.25905	-0.69209	1.8393	-0.20803	9.3712	3.2054	0.13579	2.0166	0.07122	0.032169
3	0.2043	4.8604	1.7586	2	0.2751	-0.53453	1.7912	-0.46	9.6485	2.6716	0.017889	1.7515	0.0348	0.08673
3	0.2043	4.8604	1.7586	2	0.27978	-0.60481	1.8289	-6.5453e-05	9.1826	3.2625	0.27974	2.0331	0.081042	0.012522
3	0.2043	4.8604	1.7586	2	0.31597	-0.63511	1.8317	0.2439	9.3174	2.7552	0.45982	1.7504	0.065359	0.076814
3	0.2043	4.8604	1.7586	2	0.3045	-0.54753	1.7943	-0.019301	10.33	2.2664	0.2944	1.6365	0.023037	0.038033
3	0.2043	4.8604	1.7586	2	0.31649	-0.66232	1.785	-0.45934	9.1866	2.7574	0.040344	1.6699	0.034759	0.11517
3	0.2043	4.8604	1.7586	3	0.17726	-0.68122	1.7778	-0.27641	8.8638	2.5686	0.0044516	1.4664	0.12534	0.11137
3	0.2043	4.8604	1.7586	3	0.20808	-0.51656	1.7068	-1.1426	10.194	1.369	-0.39459	1.0642	0.8409	0.7825
3	0.2043	4.8604	1.7586	3	0.21471	-0.71173	1.8417	-0.54627	9.5063	3.2101	-0.10549	2.0381	0.17407	0.17277
3	0.2043	4.8604	1.7586	3	0.31568	-0.66322	1.7766	0.31629	9.1441	2.3838	0.50674	1.4268	0.20161	0.17329
3	0.2043	4.8604	1.7586	3	0.21017	-0.63811	1.8126	-0.25544	9.8679	2.588	0.067834	1.7317	0.019349	0.033708
3	0.2043	4.8604	1.7586	3	0.28151	-0.60304	1.8229	-0.31256	9.7203	2.5844	0.10582	1.7259	0.010769	0.0027589
3	0.2043	4.8604	1.7586	3	0.21294	-0.61809	1.7853	0.13629	10.246	2.0681	0.28581	1.4887	0.079491	0.071323
3	0.2043	4.8604	1.7586	3	0.23291	-0.75486	1.748	-0.77869	8.4367	3.2053	-0.28537	1.7085	0.24229	0.20711
3	0.2043	4.8604	1.7586	3	0.23163	-0.54908	1.7279	-0.11271	9.5262	1.1924	0.16763	0.82339	0.87604	0.79994
3	0.2043	4.8604	1.7586	3	0.23999	-0.85468	1.8292	-0.091962	7.4034	3.6978	0.169	1.7608	0.001251	0.0036442
3	0.2043	4.8604	1.7586	3	0.25807	-0.7889	1.7976	0.29646	7.9398	3.5786	0.46901	1.8606	0.08047	0.062906
3	0.2043	4.8604	1.7586	3	0.24487	-0.72458	1.7247	-0.10371	9.3063	1.881	0.18263	1.087	0.45156	0.48292
3	0.2043	4.8604	1.7586	3	0.12966	-0.71961	1.7755	-0.17819	9.1972	2.2948	0.021545	1.3623	0.19051	0.2099
3	0.2043	4.8604	1.7586	3	0.25186	-0.71211	1.7614	-0.09195	8.7423	2.6329	0.19325	1.4467	0.09743	0.090585
3	0.2043	4.8604	1.7586	3	0.2476	-0.69843	1.8202	0.61745	8.3364	3.1307	0.65932	1.7268	0.20806	0.2285
3	0.2043	4.8604	1.7586	3	0.27901	-0.74653	1.7487	0.14875	8.7901	2.2543	0.37389	1.1909	0.3511	0.44514
3	0.2043	4.8604	1.7586	3	0.23999	-0.78788	1.8466	0.55673	7.8875	3.4617	0.63866	1.8102	0.19132	0.25105
3	0.2043	4.8604	1.7586	3	0.25529	-0.70041	1.7939	0.20249	8.4737	2.5311	0.38817	1.3426	0.20693	0.25154
3	0.2043	4.8604	1.7586	3	0.18655	-0.69077	1.7982	-0.15273	8.268	2.7071	0.084006	1.4046	0.13982	0.18822
3	0.2043	4.8604	1.7586	3	0.25729	-0.73298	1.8296	0.097266	8.1085	3.3116	0.32439	1.78	0.014877	0.048162
3	0.2043	4.8604	1.7586	3	0.24175	-0.73763	1.8176	-0.26429	8.9763	3.2919	0.076932	1.9629	0.05793	0.1095
3	0.2043	4.8604	1.7586	3	0.20127	-0.72845	1.809	0.12162	9.0884	2.7389	0.27606	1.6384	0.019604	0.018067
3	0.2043	4.8604	1.7586	3	0.25984	-0.72975	1.8034	-0.029523	9.0674	2.5423	0.24164	1.5065	0.06499	0.046384
3	0.2043	4.8604	1.7586	3	0.14099	-0.7349	1.7978	-0.30886	9.4409	2.6621	-0.042065	1.6526	0.071933	0.055013
3	0.2043	4.8604	1.7586	3	0.16899	-0.67182	1.7853	-0.0013292	9.7067	1.9676	0.16823	1.3134	0.19953	0.19866
3	0.2043	4.8604	1.7586	4	0.41785	-0.45608	1.9047	-0.18826	11.327	2.5629	0.32948	2.0271	0.087737	0.16053
3	0.2043	4.8604	1.7586	4	0.44232	-0.41541	1.8428	-0.7246	11.474	1.9831	0.10915	1.7176	0.010735	0.003327
3	0.2043	4.8604	1.7586	4	0.39323	-0.49018	1.8665	-0.35265	10.893	2.1881	0.22	1.7577	0.00024721	0.0081783
3	0.2043	4.8604	1.7586	4	0.44477	-0.49738	1.8756	-0.66633	10.805	2.1812	0.11436	1.7512	0.0081462	0.010015
3	0.2043	4.8604	1.7586	4	0.46665	-0.41434	1.8254	-0.60592	11.177	1.7832	0.1807	1.5745	0.034474	0.007287
3	0.2043	4.8604	1.7586	4	0.44503	-0.50342	1.8817	-0.47793	10.712	2.4327	0.20573	1.87	0.0124	0.042003
3	0.2043	4.8604	1.7586	4	0.40673	-0.5123	1.8627	-0.70743	10.832	2.1408	0.055829	1.7177	0.023718	0.001116
3	0.2043	4.8604	1.7586	4	0.42618	-0.50537	1.8966	-0.21233	10.866	2.3747	0.32134	1.8732	0.026821	0.059064
3	0.2043	4.8604	1.7586	4	0.37087	-0.43169	1.8636	-0.79595	11.614	1.4155	0.0081742	1.4901	0.11057	0.02511
3	0.2043	4.8604	1.7586	4	0.37323	-0.43176	1.8861	-0.74135	10.919	1.9781	0.013921	1.6926	0.040608	0.018531
3	0.2043	4.8604	1.7586	4	0.40106	-0.5376	1.879	-0.46056	10.269	2.3961	0.15897	1.7833	0.0026607	0.0024428
3	0.2043	4.8604	1.7586	4	0.38354	-0.24507	1.8716	-0.78807	10.919	1.7162	0.01506	1.6017	0.060445	0.021912
3	0.2043	4.8604	1.7586	4	0.40918	-0.50224	1.8925	-0.42192	10.05	2.266	0.18405	1.705	0.0032837	0.011054
3	0.2043	4.8604	1.7586	4	0.38946	-0.47602	1.8988	-0.5818	10.607	2.3254	0.096747	1.8271	0.016259	0.012356
3	0.2043	4.8604	1.7586	4	0.42128	-0.32538	1.9046	-0.30852	11.209	2.1125	0.27854	1.8321	0.010903	0.021175
3	0.2043	4.8604	1.7586	4	0.4114	-0.54566	1.8967	-0.37364	11.022	2.8083	0.22814	2.0941	0.11311	0.16201
3	0.2043	4.8604	1.7586	4	0.3728	-0.4167	1.9094	-0.60212	10.315	2.2491	0.064748	1.7761	0.019781	0.0085559
3	0.2043	4.8604	1.7586	4	0.35047	-0.38443	1.8639	-0.79279	10.782	1.7088	-0.035173	1.5345	0.1076	0.060714
3	0.2043	4.8604	1.7586	4	0.4223	-0.55685	1.8664	-0.47667	10.576	2.1854	0.17813	1.6989	0.0042579	0.0016987
3	0.2043	4.8604	1.7586	4	0.38696	-0.47177	1.8621	-0.61761	10.586	1.9347	0.075873	1.5922	0.044189	0.01502
3	0.2043	4.8604	1.7586	4	0.36968	-0.45492	1.8888	-0.55811	10.087	2.1228	0.075587	1.6454	0.029397	0.0091862
3	0.2043	4.8604	1.7586	4	0.42732	-0.43078	1.8613	-0.21333	10.694	2.0919	0.32177	1.6956	0.017773	0.053328
3	0.2043	4.8604	1.7586	4	0.41823	-0.44482	1.8647	-0.36462	11.01	2.001	0.24254	1.6901	0.0061648	0.0097682
3	0.2043	4.8604	1.7586	4	0.397	-0.4368	1.8777	-0.71585	11.272	2.0975	0.060593	1.7802	0.021116	0.0030685
3	0.2043	4.8604	1.7586	4	0.38661	-0.36642	1.8885	-0.89176	10.651	2.0633	-0.051	1.7198	0.066687	0.033085
3	0.2043	4.8604	1.7586	4	0.42648	-0.47313	1.8143	-0.89911	10.969	1.5892	-0.010691	1.4274	0.15596	0.11788
3	0.2043	4.8604	1.7586	4	0.45202	-0.45988	1.8489	-0.84544	11.264	2.163	0.052701	1.7763	0.023294	0.00030027
3	0.2043	4.8604	1.7586	4	0.4794	-0.4324	1.8865	-0.83168	10.348	2.3704	0.053992	1.8157	0.025843	0.011111
3	0.2043	4.8604	1.7586	5	0.31834	-0.30379	1.909	-0.26556	10.259	2.0834	0.18467	1.7149	0.0022983	0.013636
3	0.2043	4.8604	1.7586	5	0.23321	-0.30995	1.9641	0.20799	9.0078	2.5403	0.3526	1.8062	0.024252	0.0078136
3	0.2043	4.8604	1.7586	5	0.3441	-0.1904	2.0183	-0.22981	9.2649	1.9652	0.21882	1.6319	0.016274	0.018383
3	0.2043	4.8604	1.7586	5	0.24244	-0.21088	1.9708	-0.015365	10.148	2.4239	0.23476	1.9571	0.040302	0.038549
3	0.2043	4.8604	1.7586	5	0.32024	-0.050015	1.9957	0.22243	9.2507	1.6978	0.43831	1.5149	0.11418	0.12367
3	0.2043	4.8604	1.7586	5	0.32248	-0.14788	2.0202	0.015931	10.018	1.9582	0.33045	1.7733	0.016128	0.0395
3	0.2043	4.8604	1.7586	5	0.33704	-0.17334	2.0213	-0.22157	9.6081	2.6332	0.22095	2.0546	0.087864	0.069833
3	0.2043	4.8604	1.7586	5	0.35993	-0.14197	2.0184	0.22297	9.7249	2.4021	0.47463	1.9561	0.11207	0.10726
3	0.2043	4.8604	1.7586	5	0.3671	-0.4562	2.0173	0.411	8.2742	3.172	0.63119	2.0303	0.25605	0.17738
3	0.2043	4.8604	1.7586	5	0.33851	-0.19254	1.996	0.40925	10.165	1.7144	0.54195	1.6362	0.129	0.13666
3	0.2043	4.8604	1.7586	5	0.28655	-0.11759	1.971	0.19333	10.117	1.7428	0.38167	1.641	0.045308	0.039212
3	0.2043	4.8604	1.7586	5	0.25699	-0.28108	1.9606	-0.015584	9.982	2.7648	0.24897	2.0833	0.10741	0.10186
3	0.2043	4.8604	1.7586	5	0.25485	-0.30063	2.0223	0.44977	10.144	2.7127	0.48368	2.1328	0.21802	0.21691
3	0.2043	4.8604	1.7586	5	0.28489	-0.16233	2.0251	-0.93743	9.7458	1.7445	-0.19824	1.6213	0.18089	0.18092
3	0.2043	4.8604	1.7586	5	0.32686	-0.1568	2.0247	0.46012	8.8248	2.5583	0.58846	1.8937	0.16581	0.071968
3	0.2043	4.8604	1.7586	5	0.20899	-0.20321	1.9535	-0.32491	10.25	2.1938	0.048477	1.8402	0.030932	0.037296
3	0.2043	4.8604	1.7586	5	0.33457	-0.0010514	2.0843	-0.54174	9.6366	1.579	0.061276	1.6326	0.036344	0.067918
3	0.2043	4.8604	1.7586	5	0.28704	-0.11307	2.0196	-0.60494	9.6424	2.1131	-0.024985	1.8046	0.054684	0.064335
3	0.2043	4.8604	1.7586	5	0.29919	-0.096285	2.0042	-0.47817	9.8201	1.9261	0.057835	1.7267	0.02247	0.062687
3	0.2043	4.8604	1.7586	5	0.35001	-0.12261	1.9689	-0.50461	10.35	1.4787	0.10707	1.544	0.05554	0.040927
3	0.2043	4.8604	1.7586	5	0.32205	-0.13752	1.9805	-0.5123	10.738	1.2751	0.083605	1.5114	0.075684	0.064744
3	0.2043	4.8604	1.7586	5	0.36448	-0.11707	1.9864	-0.33977	10.769	1.448	0.20744	1.6078	0.022774	0.02095
3	0.2043	4.8604	1.7586	5	0.34404	-0.034017	2.0184	0.082576	10.088	1.6748	0.38411	1.6765	0.039084	0.066476
3	0.2043	4.8604	1.7586	5	0.29349	-0.13402	2.0364	-0.45902	10.274	1.9331	0.070345	1.817	0.021345	0.035642
3	0.2043	4.8604	1.7586	5	0.32176	-0.1559	2.0338	-0.27846	9.9663	2.4113	0.1816	2.0049	0.06114	0.079958
3	0.2043	4.8604	1.7586	5	0.36181	-0.023383	2.0036	-0.035799	10.228	1.1938	0.34472	1.4553	0.11175	0.116
3	0.2043	4.8604	1.7586	5	0.30117	-0.18366	2.0354	-0.20418	9.4597	1.8389	0.1923	1.6213	0.018999	0.036599
3	0.2043	4.8604	1.7586	5	0.45382	-0.085703	2.0594	0.73922	12.158	1.5129	0.75455	1.8631	0.31368	0.39726
3	0.2043	4.8604	1.7586	6	0.20307	-0.093873	1.9895	0.76834	9.1491	2.4748	0.61913	1.8913	0.18969	0.19245
3	0.2043	4.8604	1.7586	6	0.17479	0.1656	1.8979	0.3321	9.8344	2.3629	0.33333	1.9081	0.038969	0.049681
3	0.2043	4.8604	1.7586	6	0.18143	0.068419	1.9785	0.60786	8.834	2.2032	0.51117	1.7304	0.094967	0.062273
3	0.2043	4.8604	1.7586	6	0.21971	0.06236	1.8685	1.249	10.651	1.2879	0.78239	1.4533	0.42741	0.48433
3	0.2043	4.8604	1.7586	6	0.24066	0.047916	1.91	0.8727	9.7174	2.2181	0.67287	1.8055	0.22175	0.30619
3	0.2043	4.8604	1.7586	6	0.13528	0.18662	1.9075	-0.16144	10.165	2.0803	0.061051	1.8271	0.025205	0.05399
3	0.2043	4.8604	1.7586	6	0.19536	0.18806	1.8464	0.65107	10.078	0.98147	0.49719	1.2471	0.34743	0.28241
3	0.2043	4.8604	1.7586	6	0.18084	-0.047547	2.0015	0.72486	8.5303	2.6428	0.59789	1.8983	0.17442	0.23582
3	0.2043	4.8604	1.7586	6	0.13893	0.082201	1.9716	0.60639	9.3659	1.6242	0.44829	1.5236	0.11477	0.16433
3	0.2043	4.8604	1.7586	6	0.13978	0.034358	1.9839	-0.031965	9.4365	2.355	0.12344	1.9054	0.028072	0.0077891
3	0.2043	4.8604	1.7586	6	0.15595	-0.046435	2.0088	-0.039773	9.0672	2.96	0.13442	2.1741	0.17751	0.16889
3	0.2043	4.8604	1.7586	6	0.12677	0.058683	1.9126	-0.033617	9.5455	1.466	0.10986	1.4089	0.13123	0.17692
3	0.2043	4.8604	1.7586	6	0.19075	0.029939	1.9748	0.063579	9.6343	2.1047	0.22263	1.7971	0.0018109	0.0020401
3	0.2043	4.8604	1.7586	6	0.13874	0.088554	1.8855	0.58013	9.5048	1.9972	0.42999	1.6519	0.062328	0.089416
3	0.2043	4.8604	1.7586	6	0.071423	0.021333	1.9524	-0.35621	9.3873	1.9046	-0.1122	1.6308	0.11653	0.18999
3	0.2043	4.8604	1.7586	6	0.15887	0.021863	1.8985	0.28507	9.5088	2.0429	0.30393	1.668	0.018138	0.021819
3	0.2043	4.8604	1.7586	6	0.16933	-0.069513	1.9462	1.2096	9.6634	2.383	0.78641	1.8853	0.35489	0.29753
3	0.2043	4.8604	1.7586	6	0.16735	0.10327	1.922	-0.12287	8.3565	1.8751	0.097407	1.3998	0.14018	0.017723
3	0.2043	4.8604	1.7586	6	0.16855	0.14149	1.8315	0.52025	10.744	0.63148	0.39705	1.1626	0.3924	0.36613
3	0.2043	4.8604	1.7586	6	0.21074	0.14592	1.879	0.39839	9.8284	2.5017	0.40184	1.9504	0.075803	0.059292
3	0.2043	4.8604	1.7586	6	0.19327	-0.011651	1.8887	0.16403	9.8644	1.7909	0.27429	1.5767	0.038013	0.05722
3	0.2043	4.8604	1.7586	6	0.21478	0.078799	1.9485	0.3604	9.1895	2.6371	0.4023	1.9926	0.093939	0.083671
3	0.2043	4.8604	1.7586	6	0.15363	-0.0080545	1.9542	0.054705	9.2116	2.0979	0.18254	1.6929	0.0048009	0.016816
3	0.2043	4.8604	1.7586	6	0.18065	-0.0034948	1.9868	0.22294	9.1661	2.8547	0.29894	2.1205	0.1399	0.12886
3	0.2043	4.8604	1.7586	6	0.1896	0.10951	1.9371	0.32685	8.5582	1.7944	0.37104	1.4216	0.1414	0.16148
3	0.2043	4.8604	1.7586	7	0.24641	0.021557	1.8498	-0.49191	12.007	1.6358	0.048167	1.7124	0.026519	0.011269
3	0.2043	4.8604	1.7586	7	0.046017	0.23715	1.991	0.062047	13.227	1.7512	0.067703	2.0038	0.078782	0.11679
3	0.2043	4.8604	1.7586	7	0.16356	0.13023	1.8634	-0.6226	12.06	0.88008	-0.080644	1.454	0.17399	0.12986
3	0.2043	4.8604	1.7586	7	-0.0013937	0.31516	2.0125	-0.3832	12.903	1.3191	-0.13638	1.8685	0.12813	0.1209
3	0.2043	4.8604	1.7586	7	0.096229	0.061123	1.8897	0.19733	13.761	0.54744	0.16505	1.484	0.076981	0.026804
3	0.2043	4.8604	1.7586	7	0.20831	0.050801	1.8769	0.33368	11.63	1.1472	0.34629	1.5125	0.080726	0.090488
3	0.2043	4.8604	1.7586	7	0.27154	0.13752	1.8513	-0.054618	11.598	2.4931	0.2493	2.0532	0.088792	0.13406
3	0.2043	4.8604	1.7586	7	0.20914	0.19229	1.918	-0.431	13.942	0.29949	0.064825	1.4684	0.10368	0.042768
3	0.2043	4.8604	1.7586	7	0.19689	0.057506	1.8828	-0.90348	11.856	0.5652	-0.16911	1.3068	0.34357	0.22611
3	0.2043	4.8604	1.7586	7	0.28701	0.16567	1.8203	-1.1318	13.781	1.5791	-0.098564	1.789	0.092648	0.047552
3	0.2043	4.8604	1.7586	7	0.19427	0.11018	1.7039	-0.91431	12.407	1.1886	-0.15579	1.44	0.23122	0.17224
3	0.2043	4.8604	1.7586	7	0.2501	-0.072771	1.8763	-0.31461	11.627	1.5141	0.11661	1.6357	0.022794	0.0099906
3	0.2043	4.8604	1.7586	7	0.21333	-0.27174	1.9118	-0.84066	11.468	1.572	-0.16288	1.633	0.15062	0.076417
3	0.2043	4.8604	1.7586	7	0.19629	0.064619	1.9937	0.20839	12.515	1.0262	0.27614	1.6667	0.013621	0.047112
3	0.2043	4.8604	1.7586	7	0.14881	0.056852	2.0599	0.13905	13.595	1.5705	0.19794	2.0025	0.059491	0.125
3	0.2043	4.8604	1.7586	7	0.091631	0.090166	1.9105	-0.48716	11.665	1.5399	-0.10758	1.72	0.098765	0.041318
3	0.2043	4.8604	1.7586	7	0.097542	0.21587	1.9194	-0.50598	13.429	0.18608	-0.07746	1.397	0.21019	0.12821
3	0.2043	4.8604	1.7586	7	0.14563	-0.031577	1.7318	-0.94868	15.225	-0.60747	-0.1592	1.0302	0.66277	0.51561
3	0.2043	4.8604	1.7586	7	0.11462	0.17214	1.7469	-1.3197	12.629	0.88891	-0.37527	1.401	0.46381	0.34393
3	0.2043	4.8604	1.7586	7	0.12168	0.1466	1.8385	-0.76123	12.643	1.0926	-0.16215	1.564	0.17218	0.10853
3	0.2043	4.8604	1.7586	7	0.092702	0.096608	2.0093	0.60265	12.677	1.3288	0.31917	1.816	0.016485	0.052069
3	0.2043	4.8604	1.7586	7	0.10812	0.097056	1.956	-0.45619	13.28	0.97952	-0.055517	1.6763	0.074285	0.033696
3	0.2043	4.8604	1.7586	7	0.080611	0.029206	1.9338	-0.050583	12.137	1.1733	0.060476	1.6236	0.038917	0.0058311
3	0.2043	4.8604	1.7586	7	0.15815	0.016138	1.9307	0.31749	12.895	1.3918	0.27743	1.7613	0.0053546	0.021262
3	0.2043	4.8604	1.7586	8	0.40838	-0.40505	1.7566	-0.50397	11.532	1.4481	0.17827	1.3951	0.13281	0.087049
3	0.2043	4.8604	1.7586	8	0.31094	-0.39932	1.857	-0.086943	10.518	2.0577	0.26747	1.6594	0.013841	0.011198
3	0.2043	4.8604	1.7586	8	0.40108	-0.43476	1.7748	-0.53756	11.272	1.7887	0.14854	1.5326	0.054212	0.029822
3	0.2043	4.8604	1.7586	8	0.31626	-0.45569	1.8204	-0.15226	10.333	2.0724	0.23793	1.5883	0.030158	0.037643
3	0.2043	4.8604	1.7586	8	0.38972	-0.56798	1.8461	0.39517	10.745	2.6933	0.58935	1.9549	0.1868	0.16858
3	0.2043	4.8604	1.7586	8	0.3272	-0.48523	1.79	-0.44529	10.541	1.7993	0.10139	1.441	0.11148	0.12552
3	0.2043	4.8604	1.7586	8	0.41974	-0.52513	1.7747	-0.5367	9.7723	2.2183	0.12396	1.5075	0.06954	0.075938
3	0.2043	4.8604	1.7586	8	0.34345	-0.57328	1.8282	-0.75808	9.2794	2.7021	-0.10046	1.7286	0.09378	0.097744
3	0.2043	4.8604	1.7586	8	0.41618	-0.62114	1.8155	-0.18545	8.9984	2.9545	0.30321	1.7951	0.011112	0.01605
3	0.2043	4.8604	1.7586	8	0.36686	-0.47255	1.7725	-0.81502	10.503	1.9047	-0.046971	1.475	0.1436	0.13514
3	0.2043	4.8604	1.7586	8	0.3887	-0.4383	1.8021	-0.2662	10.992	2.35	0.26038	1.7951	0.0044743	0.0054029
3	0.2043	4.8604	1.7586	8	0.38855	-0.5324	1.8425	-0.2459	10.239	2.0981	0.25904	1.5869	0.032482	0.030227
3	0.2043	4.8604	1.7586	8	0.33958	-0.49779	1.7921	-0.54622	10.322	2.1467	0.056049	1.5848	0.052211	0.034653
3	0.2043	4.8604	1.7586	8	0.4277	-0.51272	1.8273	-0.25646	10.356	2.345	0.29464	1.7235	0.0093947	0.0083958
3	0.2043	4.8604	1.7586	8	0.36341	-0.33745	1.8218	-0.20095	10.977	1.2241	0.26826	1.3017	0.21294	0.19172
3	0.2043	4.8604	1.7586	8	0.36492	-0.54024	1.8357	0.15608	10.26	2.3867	0.44708	1.733	0.059599	0.09284
3	0.2043	4.8604	1.7586	8	0.26091	-0.41746	1.8133	-0.127	9.7551	1.7156	0.1922	1.3057	0.20527	0.23869
3	0.2043	4.8604	1.7586	8	0.26886	-0.46792	1.8266	-0.23346	10.436	1.8606	0.14966	1.4979	0.070966	0.050186
3	0.2043	4.8604	1.7586	8	0.20394	-0.52994	1.8351	-0.56739	9.2439	2.727	-0.12692	1.7574	0.10971	0.12978
3	0.2043	4.8604	1.7586	8	0.30438	-0.41145	1.8181	0.35699	10.227	1.6276	0.48841	1.3537	0.24474	0.21199
3	0.2043	4.8604	1.7586	8	0.28812	-0.4549	1.8612	-0.25658	10.281	2.8705	0.15547	2.0342	0.078338	0.11245
3	0.2043	4.8604	1.7586	8	0.31026	-0.30327	1.7999	-0.2776	11.121	1.4044	0.18136	1.3946	0.13307	0.081871
3	0.2043	4.8604	1.7586	8	0.34488	-0.4394	1.8218	-0.21074	10.4	2.0887	0.23749	1.6125	0.022475	0.022872
3	0.2043	4.8604	1.7586	8	0.28557	-0.39135	1.8189	-0.27198	10.369	2.0047	0.14782	1.576	0.036561	0.027269
3	0.2043	4.8604	1.7586	9	0.203	0.025762	1.7195	0.073858	8.9336	1.6352	0.24297	1.1678	0.35054	0.57466
3	0.2043	4.8604	1.7586	9	0.197	-0.50407	1.8687	0.82427	9.2739	1.459	0.6738	1.0714	0.69279	0.81816
3	0.2043	4.8604	1.7586	9	0.17813	-0.51175	1.9019	0.39447	9.0413	2.2503	0.41252	1.5073	0.10655	0.12806
3	0.2043	4.8604	1.7586	9	0.22294	-0.4773	1.9008	0.73683	7.93	2.7878	0.7189	1.555	0.3063	0.37497
3	0.2043	4.8604	1.7586	9	0.21943	-0.58077	1.8594	0.26545	6.9986	3.0378	0.42581	1.2563	0.3014	0.45351
3	0.2043	4.8604	1.7586	9	0.10892	0.61216	1.7156	0.38719	7.9966	1.8083	0.31462	1.2919	0.22999	0.23756
3	0.2043	4.8604	1.7586	9	0.17085	-0.39276	1.7737	0.084436	9.086	0.46282	0.21966	0.40174	1.8414	1.7271
3	0.2043	4.8604	1.7586	9	0.20032	-0.46116	1.7251	0.034142	9.2464	0.48138	0.21997	0.37743	1.908	1.7984
3	0.2043	4.8604	1.7586	9	0.18227	-0.28313	1.8034	0.017402	8.6953	2.5928	0.19256	1.6208	0.019146	0.025337
3	0.2043	4.8604	1.7586	9	0.15266	-0.70496	1.8829	-0.44882	6.9706	3.7696	-0.20568	1.7659	0.16813	0.16841
3	0.2043	4.8604	1.7586	9	0.20805	-0.45556	1.9347	0.70729	7.8744	2.5152	0.68554	1.3973	0.36219	0.49506
3	0.2043	4.8604	1.7586	9	0.094045	-0.76424	1.8843	-0.019666	6.6066	4.302	0.077302	1.9916	0.070373	0.17437
3	0.2043	4.8604	1.7586	9	0.11115	-0.5173	1.9349	0.43969	8.8748	2.7307	0.37758	1.7886	0.030922	0.019937
3	0.2043	4.8604	1.7586	10	0.26261	-0.51975	1.7127	0.65369	7.4213	2.5345	0.73651	0.97217	0.90179	1.3609
3	0.2043	4.8604	1.7586	10	0.16078	-0.19891	1.6658	0.57439	8.5685	2.3792	0.49993	1.3606	0.24587	0.23779
3	0.2043	4.8604	1.7586	10	0.12683	-0.42012	1.7401	-0.12556	8.0636	3.1293	0.044605	1.6859	0.030789	0.043282
3	0.2043	4.8604	1.7586	10	0.10891	-0.31094	1.7021	0.15622	8.1993	2.9049	0.20745	1.5831	0.030843	0.086904
3	0.2043	4.8604	1.7586	10	0.16326	-0.4516	1.7147	-0.11833	8.1522	2.7929	0.086156	1.452	0.10801	0.21021
3	0.2043	4.8604	1.7586	10	0.23782	-0.38928	1.758	0.3943	6.6282	3.6802	0.55012	1.5959	0.14607	0.28867
3	0.2043	4.8604	1.7586	10	0.15373	-0.37081	1.7024	0.043338	8.0826	3.0326	0.18178	1.6105	0.022456	0.085433
3	0.2043	4.8604	1.7586	10	0.12642	-0.52543	1.6644	0.69713	7.7324	2.7437	0.61199	1.1958	0.48302	0.93211
3	0.2043	4.8604	1.7586	10	0.087437	-0.40262	1.7079	-0.1258	7.7827	3.5351	0.0023686	1.8554	0.05014	0.074339
3	0.2043	4.8604	1.7586	10	0.18732	-0.30961	1.7373	0.12599	8.2328	2.4995	0.26644	1.3726	0.15289	0.26321
3	0.2043	4.8604	1.7586	10	0.17911	-0.73202	1.6892	0.046159	7.1032	3.1145	0.21545	1.1009	0.43273	0.70371
3	0.2043	4.8604	1.7586	10	0.093248	-0.40002	1.7593	0.3877	7.814	3.5597	0.35425	1.9327	0.052782	0.027353
3	0.2043	4.8604	1.7586	10	0.1622	-0.33545	1.7528	0.32441	8	2.7948	0.37289	1.4989	0.09588	0.19921
3	0.2043	4.8604	1.7586	10	0.18865	-0.39432	1.6693	0.18485	8.0796	2.9023	0.30887	1.4822	0.08738	0.14065
3	0.2043	4.8604	1.7586	10	0.19206	-0.41293	1.7421	0.40224	8.7043	2.8493	0.43575	1.668	0.061783	0.062247
3	0.2043	4.8604	1.7586	10	0.25669	-0.34625	1.6907	0.88391	8.3497	2.4353	0.80787	1.302	0.57279	0.6402
3	0.2043	4.8604	1.7586	10	0.1234	-0.30886	1.7288	-0.0027972	8.2634	2.9252	0.12165	1.6392	0.021089	0.070514
3	0.2043	4.8604	1.7586	10	0.18551	-0.26028	1.736	0.15189	8.7195	2.7549	0.27471	1.6623	0.014247	0.0097619
3	0.2043	4.8604	1.7586	10	0.17085	-0.28318	1.6923	-0.04012	8.4786	1.9109	0.14651	1.0463	0.51071	0.50259
3	0.2043	4.8604	1.7586	10	0.12065	-0.25425	1.7713	0.21098	8.1684	3.0651	0.25275	1.7674	0.0024246	0.0061682
3	0.2043	4.8604	1.7586	10	0.16553	-0.39064	1.744	0.41298	7.759	3.6712	0.44503	1.982	0.10782	0.036118
3	0.2043	4.8604	1.7586	10	0.20099	-0.34924	1.7423	0.54495	8.2025	2.7814	0.54711	1.5302	0.16972	0.20308
3	0.2043	4.8604	1.7586	10	0.13522	-0.35118	1.7517	-0.092215	6.6081	3.7585	0.062489	1.665	0.02888	0.054279
3	0.2043	4.8604	1.7586	10	0.1903	-0.42509	1.7506	-0.31839	8.1588	3.6372	-0.015963	2.0483	0.13244	0.088256
3	0.2043	4.8604	1.7586	10	0.081645	-0.34362	1.7749	-0.32058	8.352	2.8031	-0.1181	1.6171	0.12397	0.20138
3	0.2043	4.8604	1.7586	11	0.3345	-0.095896	1.895	0.34736	13.677	0.71605	0.46038	1.5104	0.12722	0.14182
3	0.2043	4.8604	1.7586	11	0.2528	-0.11299	1.9551	-0.35915	13.027	1.5715	0.11569	1.8401	0.014488	0.052028
3	0.2043	4.8604	1.7586	11	0.33473	0.0051159	1.913	0.30762	13.395	0.56749	0.44624	1.4743	0.13941	0.08771
3	0.2043	4.8604	1.7586	11	0.16545	-0.022432	1.8429	-0.89071	12.824	1.5297	-0.1737	1.7143	0.14485	0.1208
3	0.2043	4.8604	1.7586	11	0.24985	-0.07571	1.743	-0.72029	13.311	0.4751	-0.017258	1.2447	0.31327	0.25708
3	0.2043	4.8604	1.7586	11	0.32568	-0.3665	1.7638	-0.30844	13.41	1.1049	0.20546	1.4493	0.095703	0.054713
3	0.2043	4.8604	1.7586	11	0.32517	0.0049347	1.6918	-1.2285	14.87	0.08127	-0.075986	1.1954	0.39586	0.24684
3	0.2043	4.8604	1.7586	11	0.21437	0.2521	1.9394	0.63666	14.19	1.2048	0.42113	1.8133	0.050005	0.081589
3	0.2043	4.8604	1.7586	11	0.14687	0.18061	1.8343	-0.52717	13.288	-0.30638	-0.038797	1.118	0.46954	0.3921
3	0.2043	4.8604	1.7586	11	0.17511	0.1686	1.8414	-0.43186	14.276	0.15057	0.033179	1.3611	0.18735	0.12746
3	0.2043	4.8604	1.7586	11	0.24731	-0.042499	1.8793	-0.40124	12.973	1.2741	0.095676	1.6602	0.021484	0.0014684
3	0.2043	4.8604	1.7586	11	0.16327	-0.082746	1.9644	0.1817	11.464	2.2132	0.24162	2.0067	0.062912	0.10078
3	0.2043	4.8604	1.7586	11	0.26476	0.05184	1.8531	0.54499	13.023	1.0932	0.46599	1.588	0.097608	0.059192
3	0.2043	4.8604	1.7586	11	0.24031	0.0047053	1.9137	-0.0069747	13.176	2.0202	0.23774	1.992	0.055571	0.10409
3	0.2043	4.8604	1.7586	11	0.27441	0.097373	1.7907	-0.083352	14.719	0.59354	0.24744	1.4691	0.085693	0.061519
3	0.2043	4.8604	1.7586	11	0.22218	-0.04956	1.8961	-0.27106	13.136	1.9259	0.12086	1.9307	0.036547	0.08753
3	0.2043	4.8604	1.7586	11	0.25197	-0.24222	1.7801	-0.24416	14.071	0.71036	0.16343	1.3927	0.1356	0.076
3	0.2043	4.8604	1.7586	11	0.27933	0.06883	1.8273	-0.14458	13.129	0.3797	0.22656	1.3126	0.1995	0.11921
3	0.2043	4.8604	1.7586	11	0.22801	0.11431	1.8965	-0.019426	13.155	1.0341	0.221	1.6311	0.016543	0.010823
3	0.2043	4.8604	1.7586	11	0.25948	0.065375	1.8435	-0.41047	13.529	1.3797	0.11399	1.7164	0.0099441	0.0021866
3	0.2043	4.8604	1.7586	11	0.29832	-0.1829	1.6541	-0.34628	14.71	0.0074149	0.1796	1.0801	0.46097	0.31795
3	0.2043	4.8604	1.7586	11	0.3097	-0.26266	1.6892	-0.47119	13.858	0.90885	0.13551	1.3548	0.16782	0.094545
3	0.2043	4.8604	1.7586	11	0.23527	-0.0043749	1.9175	0.1982	11.111	2.1337	0.32205	1.9114	0.037206	0.062478
3	0.2043	4.8604	1.7586	11	0.18682	-0.20469	1.833	-0.019462	12.211	1.163	0.17874	1.4714	0.083139	0.048366
3	0.2043	4.8604	1.7586	11	0.21675	0.032197	1.7416	-0.79399	11.951	0.96196	-0.10401	1.3297	0.27907	0.19539
3	0.2043	4.8604	1.7586	11	0.28207	-0.23145	1.906	0.097747	11.021	2.7332	0.32723	2.1218	0.14696	0.15198
3	0.2043	4.8604	1.7586	12	0.13065	-0.463	1.828	-0.37203	10.571	2.0183	-0.056697	1.6005	0.093135	0.17299
3	0.2043	4.8604	1.7586	12	0.11242	-0.51308	1.8052	-0.13455	9.5142	2.2969	0.036429	1.5379	0.07692	0.23951
3	0.2043	4.8604	1.7586	12	0.20939	-0.41783	1.7614	0.058883	9.7912	1.861	0.24113	1.3392	0.17732	0.21343
3	0.2043	4.8604	1.7586	12	0.18485	-0.25094	1.8412	0.14242	9.8407	2.6205	0.25883	1.879	0.017455	0.01174
3	0.2043	4.8604	1.7586	12	0.18926	-0.095781	1.8147	-0.31414	10.295	2.1508	0.038024	1.7133	0.029706	0.057847
3	0.2043	4.8604	1.7586	12	0.18179	-0.29787	1.8313	0.67305	10.915	2.2794	0.49988	1.813	0.090323	0.021429
3	0.2043	4.8604	1.7586	12	0.17425	-0.28661	1.7918	-0.32809	10.445	2.2558	0.012585	1.7124	0.038898	0.097785
3	0.2043	4.8604	1.7586	12	0.22	-0.17792	1.7878	-0.23248	10.661	2.0839	0.11013	1.6772	0.015506	0.046756
3	0.2043	4.8604	1.7586	12	0.18937	-0.46403	1.8491	0.68059	10.284	2.4565	0.54175	1.8061	0.11612	0.058531
3	0.2043	4.8604	1.7586	12	0.21173	0.035473	1.8402	-0.018851	9.4115	1.9879	0.20207	1.5701	0.035543	0.048632
3	0.2043	4.8604	1.7586	12	0.32425	-0.20951	1.8098	0.33054	9.7213	2.8216	0.49663	1.9472	0.12101	0.11823
3	0.2043	4.8604	1.7586	12	0.14924	-0.3918	1.7903	0.28313	10.105	1.2308	0.2964	1.105	0.43571	0.43981
3	0.2043	4.8604	1.7586	12	0.28895	-0.0017017	1.8121	0.22009	9.7174	2.1769	0.39907	1.6734	0.045202	0.065149
3	0.2043	4.8604	1.7586	12	0.27411	-0.0040792	1.788	-0.36843	9.3948	2.5319	0.083346	1.784	0.01527	0.044204
3	0.2043	4.8604	1.7586	12	0.28074	0.094881	1.7801	-0.010398	10.241	1.5583	0.2759	1.4431	0.10473	0.10245
3	0.2043	4.8604	1.7586	12	0.2231	0.034703	1.727	-0.22202	10.275	1.54	0.11883	1.3683	0.15969	0.1795
3	0.2043	4.8604	1.7586	12	0.15964	0.058524	1.7617	-0.95443	10.175	1.6773	-0.2908	1.4607	0.33389	0.45365
3	0.2043	4.8604	1.7586	12	0.33312	0.042312	1.7868	0.65075	10.405	1.7813	0.63445	1.5599	0.22452	0.20135
3	0.2043	4.8604	1.7586	12	0.27257	-0.14335	1.7699	-0.44729	9.9624	2.2365	0.047913	1.6559	0.035018	0.063522
3	0.2043	4.8604	1.7586	12	0.25991	-0.098837	1.829	-0.027145	9.2371	2.858	0.24534	1.9496	0.038146	0.02518
3	0.2043	4.8604	1.7586	12	0.31665	-0.079632	1.7463	0.1874	9.6741	0.94329	0.41235	0.94901	0.6988	0.67188
3	0.2043	4.8604	1.7586	12	0.22494	0.092175	1.8434	-0.60603	9.7233	2.0911	-0.072251	1.6893	0.081295	0.19442
3	0.2043	4.8604	1.7586	13	0.17749	-0.66398	2.0667	-0.018132	8.7303	2.5201	0.16602	1.6974	0.0052154	0.033289
3	0.2043	4.8604	1.7586	13	0.17497	-0.31379	2.0799	-0.55483	9.2367	2.4776	-0.13583	1.9286	0.14457	0.14762
3	0.2043	4.8604	1.7586	13	0.19687	-0.22465	2.058	0.061813	10.117	2.0765	0.22794	1.8626	0.011365	0.0012147
3	0.2043	4.8604	1.7586	13	0.21113	-0.41612	2.0689	0.1543	9.0181	2.0883	0.30141	1.6116	0.031053	0.083212
3	0.2043	4.8604	1.7586	13	0.14828	-0.16724	2.0121	-0.026706	10.375	1.3864	0.13534	1.5321	0.056085	0.1246
3	0.2043	4.8604	1.7586	13	0.16019	-0.35308	2.0031	0.52611	9.8236	2.3975	0.4394	1.894	0.073597	0.084093
3	0.2043	4.8604	1.7586	13	0.15928	-0.30674	1.9963	-0.13923	10.317	1.6156	0.089551	1.5751	0.046859	0.149
3	0.2043	4.8604	1.7586	13	0.23192	-0.36484	2.0869	0.092385	8.7195	2.5398	0.28728	1.8474	0.014762	0.021228
3	0.2043	4.8604	1.7586	13	0.1365	-0.61181	2.0646	0.15465	8.9111	2.2236	0.23147	1.5804	0.032514	0.12424
3	0.2043	4.8604	1.7586	13	0.21515	-0.46131	2.0412	0.27059	8.6072	2.2435	0.38245	1.5533	0.073919	0.16613
3	0.2043	4.8604	1.7586	13	0.22702	-0.60991	2.0542	0.22852	9.0446	1.9904	0.36523	1.4638	0.11284	0.29964
3	0.2043	4.8604	1.7586	13	0.19745	-0.34905	2.0553	-0.22077	9.2309	2.0112	0.072857	1.6281	0.034322	0.057601
3	0.2043	4.8604	1.7586	13	0.20573	-0.4412	2.0767	0.43482	9.3846	2.323	0.45137	1.8237	0.065275	0.024887
3	0.2043	4.8604	1.7586	13	0.14035	-0.68378	2.1196	-0.62874	8.6424	3.0863	-0.26299	2.0809	0.32218	0.23764
3	0.2043	4.8604	1.7586	13	0.17389	-0.38182	2.0662	0.24496	9.5154	2.2192	0.30885	1.8	0.012643	0.051882
3	0.2043	4.8604	1.7586	13	0.186	-0.37974	2.075	-0.45753	9.6099	2.4594	-0.063482	1.9576	0.1113	0.014489
3	0.2043	4.8604	1.7586	13	0.19673	-0.26711	2.0795	-0.57714	9.1573	2.4823	-0.12643	1.9316	0.13929	0.16078
3	0.2043	4.8604	1.7586	13	0.19204	-0.43772	2.0721	-0.035914	9.2713	2.517	0.17151	1.9087	0.02358	0.0070982
3	0.2043	4.8604	1.7586	13	0.2055	-0.44167	2.0514	-0.23411	10.479	1.7403	0.087042	1.6762	0.020549	0.027049
3	0.2043	4.8604	1.7586	13	0.19499	-0.3475	2.0317	0.26089	9.8269	1.9057	0.33325	1.664	0.025576	0.065486
3	0.2043	4.8604	1.7586	13	0.14168	-0.35369	2.0367	-0.071374	10.119	1.8582	0.1049	1.6919	0.014341	0.039929
3	0.2043	4.8604	1.7586	13	0.23413	-0.30865	2.08	0.36852	9.6925	2.1891	0.43066	1.8524	0.06002	0.047607
3	0.2043	4.8604	1.7586	13	0.20327	-0.29186	2.0385	0.3386	9.6101	1.8878	0.3848	1.6408	0.04648	0.052557
3	0.2043	4.8604	1.7586	13	0.22801	-0.30524	2.0198	0.21461	10.408	1.949	0.33453	1.7788	0.017366	0.024479
3	0.2043	4.8604	1.7586	14	0.26286	-0.37716	1.8029	-1.1052	10.821	1.2748	-0.27209	1.2707	0.465	0.34899
3	0.2043	4.8604	1.7586	14	0.3131	-0.20328	1.8062	-0.88503	12.426	1.2719	-0.047572	1.5099	0.12531	0.064544
3	0.2043	4.8604	1.7586	14	0.20399	-0.37979	1.8889	-0.24314	13.164	1.3763	0.1072	1.6596	0.019248	0.04399
3	0.2043	4.8604	1.7586	14	0.32304	-0.26784	1.7536	-1.4765	12.928	0.90324	-0.26264	1.3401	0.39324	0.25727
3	0.2043	4.8604	1.7586	14	0.22191	-0.29075	1.805	-0.71497	13.187	1.4026	-0.057374	1.6044	0.092255	0.060609
3	0.2043	4.8604	1.7586	14	0.24817	-0.23982	1.8224	0.19982	13.362	1.3492	0.32444	1.6227	0.032913	0.041214
3	0.2043	4.8604	1.7586	14	0.27465	-0.49452	1.8821	-0.017502	11.978	1.7128	0.26683	1.6674	0.012233	0.0074425
3	0.2043	4.8604	1.7586	14	0.29402	-0.063914	1.8375	0.35867	12.38	1.4291	0.43669	1.6299	0.070581	0.080487
3	0.2043	4.8604	1.7586	14	0.38213	-0.15355	1.7499	0.042027	13.892	1.3397	0.3973	1.5945	0.064204	0.10285
3	0.2043	4.8604	1.7586	14	0.20059	-0.015281	1.8905	-1.2741	13.919	1.6649	-0.24573	1.8718	0.21532	0.20749
3	0.2043	4.8604	1.7586	14	0.2911	-0.33181	1.756	-1.2722	12.024	0.77609	-0.25828	1.1765	0.55286	0.42429
3	0.2043	4.8604	1.7586	14	0.26541	-0.25677	1.7628	-1.3192	12.051	0.70831	-0.29472	1.1792	0.58479	0.4247
3	0.2043	4.8604	1.7586	14	0.23818	-0.40304	1.8224	-1.3219	12.142	1.3123	-0.33482	1.4696	0.37423	0.30213
3	0.2043	4.8604	1.7586	14	0.25954	-0.16198	1.8923	-0.82438	12.378	1.7406	-0.074952	1.791	0.079029	0.082707
3	0.2043	4.8604	1.7586	14	0.2478	-0.14118	1.8129	-0.066426	13.663	1.5262	0.22348	1.7144	0.0023295	0.013345
3	0.2043	4.8604	1.7586	14	0.26336	-0.32858	1.8032	-1.0185	12.155	1.7675	-0.17142	1.6639	0.15015	0.067618
3	0.2043	4.8604	1.7586	14	0.2234	-0.21498	1.772	-1.16	14.426	0.78072	-0.18472	1.4396	0.25315	0.13475
3	0.2043	4.8604	1.7586	14	0.39823	-0.24631	1.7885	-0.098124	13.667	1.4202	0.36157	1.6343	0.040196	0.048707
3	0.2043	4.8604	1.7586	14	0.24263	-0.050989	1.756	0.020472	15.562	0.78873	0.24909	1.5164	0.060707	0.014481
3	0.2043	4.8604	1.7586	14	0.34938	-0.25957	1.7836	0.29053	13.903	1.5914	0.45638	1.7044	0.066484	0.13198
3	0.2043	4.8604	1.7586	14	0.17572	-0.12276	1.789	0.17935	12.98	1.074	0.24457	1.4784	0.080154	0.054003
3	0.2043	4.8604	1.7586	14	0.18233	-0.24623	1.8478	-0.76738	12.791	1.3294	-0.12405	1.5967	0.13404	0.085141
3	0.2043	4.8604	1.7586	14	0.175	-0.43391	1.8969	-0.034137	11.084	2.3842	0.15869	1.9166	0.027041	0.064203
3	0.2043	4.8604	1.7586	14	0.31647	-0.36011	1.9207	0.12426	11.857	1.412	0.37118	1.5916	0.055759	0.03363
3	0.2043	4.8604	1.7586	14	0.32237	-0.41888	1.9153	0.50205	12.76	1.9553	0.53008	1.8847	0.12203	0.19705
3	0.2043	4.8604	1.7586	14	0.17382	-0.53494	1.915	-0.9541	11.534	1.7856	-0.27247	1.6771	0.23397	0.15124
3	0.2043	4.8604	1.7586	15	0.075923	-0.41184	2.0456	0.37087	8.7999	2.2644	0.29812	1.6416	0.022513	0.28006
3	0.2043	4.8604	1.7586	15	0.23951	-0.13126	2.0272	0.28278	9.8077	1.9792	0.38343	1.764	0.032115	0.13369
3	0.2043	4.8604	1.7586	15	0.11566	-0.43412	2.0796	0.19066	8.9151	3.1557	0.22889	2.2237	0.21688	0.0084793
3	0.2043	4.8604	1.7586	15	0.19448	-0.1081	2.0102	-0.30658	9.8945	1.369	0.040531	1.4608	0.11552	0.4281
3	0.2043	4.8604	1.7586	15	0.19163	-0.18856	2.0746	0.28747	9.4905	2.6277	0.34456	2.0843	0.12573	0.03223
3	0.2043	4.8604	1.7586	15	0.20016	-0.11838	2.057	0.28134	9.5781	1.8668	0.3464	1.702	0.023399	0.083179
3	0.2043	4.8604	1.7586	15	0.15736	-0.33967	2.0353	-0.10552	9.3176	2.4063	0.098468	1.8505	0.01963	0.017212
3	0.2043	4.8604	1.7586	15	0.15362	-0.32921	2.0471	0.10071	9.8617	2.5254	0.20661	2.0177	0.067132	0.0021817
3	0.2043	4.8604	1.7586	15	0.054972	-0.30281	2.0732	-0.38451	9.5303	2.7682	-0.15334	2.1332	0.26821	0.17647
3	0.2043	4.8604	1.7586	15	0.17318	-0.266	2.0603	0.27103	9.4807	2.2537	0.31973	1.8448	0.02075	0.070704
3	0.2043	4.8604	1.7586	15	0.195	-0.22733	2.0611	0.46997	9.3008	3.3175	0.45209	2.4081	0.48322	0.14121
3	0.2043	4.8604	1.7586	15	0.21572	-0.087137	2.0064	-0.20615	10.586	1.4329	0.11937	1.6047	0.030916	0.11879
3	0.2043	4.8604	1.7586	15	0.16299	-0.19775	2.0413	-0.46482	10.193	2.4382	-0.067682	2.0433	0.15499	0.055708
3	0.2043	4.8604	1.7586	15	0.14201	-0.58734	2.0878	0.14283	8.2909	3.0669	0.23586	1.9853	0.052361	0.2207
3	0.2043	4.8604	1.7586	15	0.11419	-0.29535	2.0642	0.12639	8.8803	2.1779	0.18757	1.6753	0.0072243	0.11938
3	0.2043	4.8604	1.7586	15	0.18922	-0.21844	2.0591	0.4263	9.1885	2.4509	0.42486	1.9152	0.073161	0.038835
3	0.2043	4.8604	1.7586	15	0.24539	-0.14605	2.1025	0.74817	9.4301	2.5913	0.64259	2.0957	0.30571	0.21463
3	0.2043	4.8604	1.7586	15	0.13121	-0.16455	2.0853	0.039968	9.3201	2.5726	0.15276	2.0466	0.085549	0.0058391
3	0.2043	4.8604	1.7586	15	0.19722	-0.18882	2.0665	0.058963	9.2584	2.2523	0.22938	1.836	0.0066053	0.029389
3	0.2043	4.8604	1.7586	15	0.16953	-0.3096	2.0798	-0.32026	8.7885	3.1097	-0.018872	2.2117	0.25508	0.053064
3	0.2043	4.8604	1.7586	15	0.17756	-0.16346	2.0329	0.42342	9.3453	1.503	0.40518	1.4234	0.15275	0.23403
3	0.2043	4.8604	1.7586	15	0.15594	-0.17473	2.0884	0.36518	9.4476	2.2422	0.35057	1.8902	0.038689	0.079284
3	0.2043	4.8604	1.7586	15	0.20496	-0.1928	2.0606	-0.14818	8.7315	2.5612	0.11921	1.9001	0.027237	0.052901
3	0.2043	4.8604	1.7586	15	0.22306	-0.21235	2.0467	0.22234	9.2728	2.2222	0.34469	1.7945	0.020994	0.10067
3	0.2043	4.8604	1.7586	15	0.26518	-0.047498	2.0676	0.77059	10.153	2.0758	0.63766	1.925	0.21547	0.33374
3	0.2043	4.8604	1.7586	15	0.10929	-0.067701	2.0405	-0.58217	9.6067	1.8506	-0.18935	1.6991	0.15851	0.1987
3	0.2043	4.8604	1.7586	16	0.26526	-0.56924	1.7488	0.22581	9.1827	2.4071	0.39879	1.4572	0.12871	0.16582
3	0.2043	4.8604	1.7586	16	0.27138	-0.48094	1.7885	-0.097338	9.2946	2.9443	0.21544	1.8607	0.010534	0.016437
3	0.2043	4.8604	1.7586	16	0.2041	-0.4063	1.7308	-0.12553	8.5912	2.6768	0.12715	1.5284	0.058951	0.14834
3	0.2043	4.8604	1.7586	16	0.2065	-0.5432	1.7304	-0.13143	9.0867	2.5652	0.12834	1.5213	0.062099	0.13531
3	0.2043	4.8604	1.7586	16	0.20923	-0.5106	1.7493	-0.17433	7.7224	3.4329	0.087976	1.7641	0.013562	0.022914
3	0.2043	4.8604	1.7586	16	0.25592	-0.512	1.753	0.01725	8.5538	2.9798	0.26676	1.6896	0.008672	0.01992
3	0.2043	4.8604	1.7586	16	0.23466	-0.52548	1.7662	0.065071	8.0104	3.3963	0.27842	1.8323	0.010916	0.00021768
3	0.2043	4.8604	1.7586	16	0.22583	-0.60892	1.7492	0.24637	8.1804	3.1364	0.39055	1.6536	0.045725	0.091087
3	0.2043	4.8604	1.7586	16	0.22117	-0.54538	1.7457	0.033505	9.4948	2.621	0.24025	1.648	0.01354	0.024096
3	0.2043	4.8604	1.7586	16	0.22789	-0.39063	1.7488	0.04829	7.5216	3.2442	0.2616	1.623	0.021677	0.10148
3	0.2043	4.8604	1.7586	16	0.24889	-0.53248	1.754	0.34424	8.0026	3.1307	0.48088	1.6362	0.091483	0.1123
3	0.2043	4.8604	1.7586	16	0.16687	-0.63468	1.7296	-0.56772	8.7375	2.7961	-0.19018	1.548	0.19998	0.30494
3	0.2043	4.8604	1.7586	16	0.15425	-0.61528	1.7507	-0.54356	8.5247	3.3776	-0.1949	1.8965	0.17835	0.1345
3	0.2043	4.8604	1.7586	16	0.20377	-0.49048	1.74	-0.29621	9.3068	2.347	0.033467	1.4679	0.11369	0.16931
3	0.2043	4.8604	1.7586	16	0.25806	-0.5602	1.8113	-0.33397	8.2419	3.276	0.038412	1.8443	0.034848	0.0075224
3	0.2043	4.8604	1.7586	16	0.23529	-0.623	1.7592	0.26009	8.153	2.9044	0.41022	1.4938	0.11253	0.24677
3	0.2043	4.8604	1.7586	16	0.19727	-0.50362	1.7484	-0.018184	8.4057	3.0309	0.18566	1.6851	0.0057566	0.017226
3	0.2043	4.8604	1.7586	16	0.17955	-0.49875	1.7289	0.40996	7.9021	3.0467	0.45758	1.5391	0.11235	0.19414
3	0.2043	4.8604	1.7586	16	0.24096	-0.44216	1.7566	0.26188	8.1814	3.3225	0.41069	1.8496	0.050862	0.052422
3	0.2043	4.8604	1.7586	16	0.22652	-0.48099	1.7226	0.20107	8.3739	2.7975	0.35478	1.5113	0.08383	0.11681
3	0.2043	4.8604	1.7586	16	0.21294	-0.43888	1.7376	-0.61748	8.3103	2.9261	-0.18082	1.609	0.1707	0.23335
3	0.2043	4.8604	1.7586	16	0.29131	-0.5372	1.7772	0.062925	7.6997	3.5077	0.33542	1.8257	0.021685	0.013758
3	0.2043	4.8604	1.7586	16	0.21904	-0.42127	1.6926	0.017116	8.2366	2.029	0.23002	0.97679	0.61197	0.69405
3	0.2043	4.8604	1.7586	16	0.25819	-0.39417	1.6961	-0.19093	8.9269	2.8017	0.1458	1.6458	0.016153	0.0286
3	0.2043	4.8604	1.7586	16	0.25782	-0.48851	1.7106	-0.91996	8.1275	3.6736	-0.34763	2.0038	0.36472	0.017696
3	0.2043	4.8604	1.7586	16	0.20606	-0.39307	1.7139	-0.080127	8.0982	3.0845	0.15408	1.6507	0.014183	0.04042
3	0.2043	4.8604	1.7586	17	0.075866	-0.42459	2.0847	-0.44514	7.9612	3.4852	-0.21964	2.2368	0.40833	0.19552
3	0.2043	4.8604	1.7586	17	0.15499	-0.38792	2.0661	0.17915	7.8773	3.1436	0.27435	1.9832	0.055321	0.00018319
3	0.2043	4.8604	1.7586	17	0.16128	-0.23304	1.9941	0.30207	8.5172	1.6836	0.34192	1.2468	0.28094	0.0030703
3	0.2043	4.8604	1.7586	17	0.10079	-0.48407	1.967	1.0794	9.0811	1.7706	0.73603	1.3101	0.48393	0.67439
3	0.2043	4.8604	1.7586	17	0.0033466	-0.28853	1.9996	0.4385	9.4481	1.9822	0.24232	1.623	0.019834	0.042255
3	0.2043	4.8604	1.7586	17	0.11596	-0.43267	1.945	0.32833	7.938	2.3679	0.33489	1.3431	0.18977	0.47083
3	0.2043	4.8604	1.7586	17	0.034875	-0.47069	2.0393	0.15844	8.1413	3.1766	0.13863	2.0162	0.07064	0.019525
3	0.2043	4.8604	1.7586	17	0.093933	-0.48311	2.0739	0.018299	8.0119	3.7598	0.10614	2.3996	0.42048	0.40168
3	0.2043	4.8604	1.7586	17	0.14964	-0.53118	2.094	0.84101	8.3264	2.4394	0.69422	1.617	0.26009	0.36257
3	0.2043	4.8604	1.7586	17	0.12977	-0.39527	1.998	0.14726	9.3681	2.0928	0.21238	1.6283	0.017058	0.071987
3	0.2043	4.8604	1.7586	17	0.13214	-0.35214	2.0507	0.55621	8.9054	2.2637	0.45771	1.6952	0.06824	0.037594
3	0.2043	4.8604	1.7586	17	0.086954	-0.38579	2.0625	0.52063	8.6979	2.3387	0.40098	1.6886	0.043588	0.081266
3	0.2043	4.8604	1.7586	17	0.0079238	-0.33866	2.0797	0.30279	9.4408	2.0969	0.17467	1.7469	0.0010165	0.01378
3	0.2043	4.8604	1.7586	17	0.068606	-0.41226	2.0366	0.15195	9.6357	1.5875	0.15175	1.4366	0.1065	0.21009
3	0.2043	4.8604	1.7586	17	0.094011	-0.25111	2.0847	0.4762	10.033	2.3626	0.33662	2.0152	0.083303	0.046278
3	0.2043	4.8604	1.7586	17	-0.029159	-0.34177	2.0775	0.51455	9.8981	1.8663	0.24127	1.7035	0.0044085	0.0029846
3	0.2043	4.8604	1.7586	17	-0.019349	-0.37983	2.0203	0.81265	10.008	0.85339	0.40615	1.1224	0.44551	0.5327
3	0.2043	4.8604	1.7586	17	0.049623	-0.16984	2.0243	0.23839	10.266	1.8814	0.16643	1.7685	0.0015308	0.00058816
3	0.2043	4.8604	1.7586	17	0.030894	-0.26094	2.0291	0.47188	9.3264	2.0011	0.29001	1.6489	0.019392	0.020893
3	0.2043	4.8604	1.7586	17	0.10956	-0.38751	2.0636	-0.16326	10.17	2.5146	0.025322	2.0551	0.11993	0.095625
3	0.2043	4.8604	1.7586	17	0.10589	-0.34024	2.0584	0.29582	8.9471	2.2612	0.27783	1.7155	0.0072705	0.041219
3	0.2043	4.8604	1.7586	17	0.093102	-0.40887	2.003	-0.29862	10.791	1.1095	-0.052719	1.3751	0.21316	0.26139
3	0.2043	4.8604	1.7586	17	0.12533	-0.36515	2.0267	0.28524	9.4405	2.0688	0.28322	1.669	0.014258	0.016491
3	0.2043	4.8604	1.7586	18	0.26665	-0.004398	1.9573	0.18377	11.882	1.7476	0.34189	1.8505	0.027372	0.048559
3	0.2043	4.8604	1.7586	18	0.27289	-0.049277	1.9942	-0.14753	10.208	2.1356	0.20193	1.8867	0.016393	0.014822
3	0.2043	4.8604	1.7586	18	0.20318	-0.33259	1.9671	0.099443	10.681	2.1309	0.25153	1.8437	0.0094697	0.0035704
3	0.2043	4.8604	1.7586	18	0.27535	-0.04059	1.9212	-0.30783	11.778	1.2124	0.14726	1.5764	0.036459	0.035549
3	0.2043	4.8604	1.7586	18	0.20876	-0.25711	2.0111	0.28228	11.635	1.889	0.33292	1.8931	0.034614	0.041052
3	0.2043	4.8604	1.7586	18	0.16851	-0.042771	1.8939	-0.04681	10.664	1.6434	0.14699	1.6126	0.024625	0.021786
3	0.2043	4.8604	1.7586	18	0.17688	-0.059388	1.9048	-0.15697	12.081	1.3323	0.11295	1.6339	0.023899	0.031464
3	0.2043	4.8604	1.7586	18	0.28547	-0.01494	1.9351	-0.089792	11.356	1.6089	0.24692	1.7218	0.0031748	0.00015477
3	0.2043	4.8604	1.7586	18	0.26596	-0.14174	1.8982	-0.044141	10.211	1.7515	0.24434	1.5791	0.033837	0.00021208
3	0.2043	4.8604	1.7586	18	0.24523	0.040539	1.9476	0.15281	11.89	1.7973	0.30718	1.8702	0.02303	0.011924
3	0.2043	4.8604	1.7586	18	0.25506	-0.015336	1.9037	0.32437	12.137	1.5671	0.38537	1.7416	0.033077	0.023647
3	0.2043	4.8604	1.7586	18	0.22134	-0.098578	1.925	-0.12292	11.424	2.0992	0.16798	1.912	0.024829	0.038641
3	0.2043	4.8604	1.7586	18	0.26585	-0.022783	1.923	-0.13008	10.857	1.4662	0.20734	1.5902	0.028398	0.022738
3	0.2043	4.8604	1.7586	18	0.26315	-0.20641	1.9508	0.12203	11.628	1.8996	0.31633	1.8472	0.02039	0.034296
3	0.2043	4.8604	1.7586	18	0.29221	-0.042388	1.9177	-0.36535	11.969	1.024	0.14255	1.5142	0.063586	0.038514
3	0.2043	4.8604	1.7586	18	0.26059	-0.050691	1.9046	-0.10007	12.493	1.0596	0.22125	1.5632	0.038491	0.020996
3	0.2043	4.8604	1.7586	18	0.23019	-0.14038	1.9284	-0.010257	10.922	1.0748	0.2255	1.3922	0.1347	0.14873
3	0.2043	4.8604	1.7586	18	0.18285	-0.027394	1.925	0.033397	11.439	1.7885	0.19712	1.7937	0.0012824	0.004145
3	0.2043	4.8604	1.7586	18	0.26887	-0.191	1.8984	0.42987	11.998	1.6437	0.44985	1.721	0.06171	0.032521
3	0.2043	4.8604	1.7586	18	0.24741	-0.20033	1.9648	-0.18256	10.964	1.9047	0.16315	1.7988	0.0033076	0.011502
3	0.2043	4.8604	1.7586	18	0.28712	-0.13606	1.9144	-0.40863	11.554	1.474	0.1104	1.6346	0.024216	0.020298
3	0.2043	4.8604	1.7586	18	0.23106	-0.21136	1.9124	0.099963	10.892	1.6806	0.27761	1.6314	0.021565	0.016368
3	0.2043	4.8604	1.7586	18	0.15423	-0.19667	1.9194	-0.22164	12.482	1.0856	0.064432	1.5541	0.0614	0.041096
3	0.2043	4.8604	1.7586	18	0.21008	-0.15813	1.9622	0.059931	11.139	1.623	0.23708	1.6977	0.0047879	0.011316
3	0.2043	4.8604	1.7586	18	0.21843	-0.21818	1.9859	-0.12559	12.055	2.0946	0.16553	1.9978	0.058711	0.073305
3	0.2043	4.8604	1.7586	19	0.17298	-0.11706	1.8027	-0.41546	8.874	2.3305	-0.060051	1.5667	0.10673	0.12854
3	0.2043	4.8604	1.7586	19	0.1619	-0.1082	1.7651	0.655	8.2481	3.5023	0.55647	2.0949	0.23711	0.19508
3	0.2043	4.8604	1.7586	19	0.24549	-0.22134	1.7814	0.060157	8.1846	3.466	0.28284	2.0425	0.086759	0.081609
3	0.2043	4.8604	1.7586	19	0.15836	-0.043706	1.7688	-0.78699	8.2489	2.9139	-0.30952	1.7675	0.26409	0.53867
3	0.2043	4.8604	1.7586	19	0.24468	-0.17916	1.789	0.052862	7.8248	2.9376	0.27872	1.6464	0.018143	0.17616
3	0.2043	4.8604	1.7586	19	0.24189	0.045324	1.8095	0.2517	7.6594	3.8378	0.40012	2.2837	0.31401	0.083125
3	0.2043	4.8604	1.7586	19	0.25379	-0.14324	1.8381	0.37761	6.3689	4.2962	0.55046	2.1858	0.30229	0.23912
3	0.2043	4.8604	1.7586	19	0.14015	0.11898	1.6881	-0.041561	8.0154	3.0437	0.11557	1.7722	0.0080563	0.11166
3	0.2043	4.8604	1.7586	19	0.19262	-0.14884	1.6293	0.7444	7.8487	2.9619	0.66772	1.5217	0.2709	0.80441
3	0.2043	4.8604	1.7586	19	0.113	-0.13144	1.7961	-0.25233	7.6142	3.1463	-0.052424	1.7506	0.065973	0.16765
3	0.2043	4.8604	1.7586	19	0.17826	-0.019628	1.7818	-0.44566	8.0166	3.5271	-0.093024	2.1113	0.21276	0.031478
3	0.2043	4.8604	1.7586	19	0.26462	-0.20255	1.6483	-0.3383	8.02	3.0812	0.051054	1.6387	0.037884	0.24271
3	0.2043	4.8604	1.7586	19	0.18073	-0.19196	1.7496	-0.30392	7.2829	3.4584	-0.030107	1.7881	0.055818	0.1687
3	0.2043	4.8604	1.7586	19	0.18055	0.02013	1.7676	-0.20044	8.6667	2.288	0.068609	1.5155	0.077536	0.21989
3	0.2043	4.8604	1.7586	19	0.17896	0.054891	1.7456	-0.12618	8.1058	3.0054	0.10416	1.8034	0.012029	0.092875
3	0.2043	4.8604	1.7586	19	0.12655	-0.13031	1.6805	0.4708	8.4496	2.2837	0.40462	1.3182	0.23414	0.60037
3	0.2043	4.8604	1.7586	19	0.14749	-0.033305	1.7484	0.17978	7.7963	3.6836	0.26033	2.1281	0.13961	0.077487
3	0.2043	4.8604	1.7586	19	0.16418	0.009486	1.8041	-0.17375	8.3763	3.2636	0.063553	2.0491	0.10417	0.0066423
3	0.2043	4.8604	1.7586	19	0.19576	0.024134	1.7492	0.22988	8.1833	2.9145	0.33162	1.7585	0.016211	0.10727
3	0.2043	4.8604	1.7586	19	0.11966	0.0077007	1.7698	-0.48459	8.28	3.0658	-0.16435	1.8818	0.15108	0.14887
3	0.2043	4.8604	1.7586	19	0.17243	-0.16176	1.7759	0.017276	7.4368	4.0955	0.18409	2.3048	0.29868	0.017268
3	0.2043	4.8604	1.7586	19	0.2242	-0.026966	1.8137	0.14223	7.8921	3.556	0.31228	2.1348	0.15317	0.11703
3	0.2043	4.8604	1.7586	19	0.20358	-0.017052	1.7341	-0.14519	8.3822	2.9955	0.1191	1.8164	0.010592	0.029789
3	0.2043	4.8604	1.7586	19	0.17073	-0.11616	1.7908	-0.8116	8.2558	2.9227	-0.3185	1.7703	0.27346	0.24007
3	0.2043	4.8604	1.7586	19	0.25798	-0.024406	1.777	0.019417	8.6389	3.2162	0.26896	2.0273	0.076352	0.074429
3	0.2043	4.8604	1.7586	20	0.27993	-0.552	1.849	0.27972	8.5454	2.8607	0.45709	1.6933	0.068181	0.086306
3	0.2043	4.8604	1.7586	20	0.18238	-0.31721	1.7873	-0.16019	7.5659	3.5413	0.072754	1.9136	0.041325	0.094392
3	0.2043	4.8604	1.7586	20	0.27786	-0.09873	1.8392	0.455	9.5797	1.4716	0.5134	1.2865	0.31842	0.33711
3	0.2043	4.8604	1.7586	20	0.25701	0.16883	1.8053	0.26585	9.5416	1.6881	0.38773	1.4495	0.12922	0.11856
3	0.2043	4.8604	1.7586	20	0.27684	0.14368	1.7847	0.1503	10.127	1.6525	0.34684	1.4904	0.092288	0.14083
3	0.2043	4.8604	1.7586	20	0.3123	0.0028246	1.8139	0.64577	8.9117	2.4827	0.66429	1.7099	0.21397	0.22968
3	0.2043	4.8604	1.7586	20	0.26131	-0.53612	1.8417	-0.31545	10.487	3.047	0.098977	2.1107	0.13506	0.15016
3	0.2043	4.8604	1.7586	20	0.22947	-0.54883	1.8357	-0.8075	8.384	3.4449	-0.29151	2.0165	0.31234	0.35085
3	0.2043	4.8604	1.7586	20	0.23263	-0.6125	1.8814	-0.13338	8.1623	3.257	0.1432	1.8601	0.014018	0.019582
3	0.2043	4.8604	1.7586	20	0.18644	-0.095895	1.8327	0.14955	9.5296	3.1386	0.26422	2.1383	0.1477	0.10228
3	0.2043	4.8604	1.7586	20	0.29874	-0.35398	1.8133	-0.055622	10.448	1.497	0.27098	1.3386	0.18092	0.18297
3	0.2043	4.8604	1.7586	20	0.3258	-0.30982	1.8036	-0.1355	10.346	1.902	0.25808	1.5291	0.05558	0.072177
3	0.2043	4.8604	1.7586	20	0.34149	-0.61999	1.8288	0.75417	8.9495	3.0954	0.80332	1.885	0.37479	0.31654
3	0.2043	4.8604	1.7586	20	0.23433	-0.011974	1.804	0.67255	10.084	1.8875	0.55929	1.5709	0.16128	0.15448
3	0.2043	4.8604	1.7586	20	0.21393	0.077756	1.8111	-0.42238	9.3938	2.0081	-0.0011164	1.562	0.080855	0.093026
3	0.2043	4.8604	1.7586	20	0.18599	0.13876	1.8003	0.13485	9.1037	1.9542	0.25593	1.4945	0.072457	0.10539
3	0.2043	4.8604	1.7586	20	0.28581	0.074185	1.7945	0.58646	9.8164	1.6757	0.57175	1.4454	0.23311	0.21441
4	0.19459	4.8617	1.0494	1	0.31314	-0.14271	1.8136	-0.029083	10.169	0.9333	0.29882	1.085	0.012132	0.023514
4	0.19459	4.8617	1.0494	1	0.34503	-0.10128	1.7983	-0.026319	10.655	0.97114	0.33277	1.1866	0.037911	0.058954
4	0.19459	4.8617	1.0494	1	0.28122	-0.17537	1.7919	-1.0535	10.253	1.4538	-0.23634	1.3223	0.26016	0.23959
4	0.19459	4.8617	1.0494	1	0.36088	-0.21844	1.8222	0.13458	9.2396	1.041	0.43488	0.91174	0.076686	0.15674
4	0.19459	4.8617	1.0494	1	0.43794	-0.069094	1.7878	-0.18239	10.556	0.9622	0.35274	1.167	0.038854	0.079846
4	0.19459	4.8617	1.0494	1	0.237	-0.11122	1.7988	-0.37575	9.5464	0.61264	0.041265	0.78694	0.092387	0.11976
4	0.19459	4.8617	1.0494	1	0.34963	-0.21785	1.9138	0.16333	10.469	0.11576	0.42888	0.81527	0.1097	0.16188
4	0.19459	4.8617	1.0494	1	0.30043	-0.17904	2.0127	-0.042337	9.811	0.99457	0.27867	1.2289	0.039312	0.061667
4	0.19459	4.8617	1.0494	1	0.27067	-0.37606	2.0781	0.09084	9.2547	0.86529	0.32209	0.9967	0.019031	0.042854
4	0.19459	4.8617	1.0494	1	0.24991	-0.19693	1.9815	-0.89622	11.544	1.3066	-0.14283	1.6121	0.4305	0.46547
4	0.19459	4.8617	1.0494	1	0.31822	-0.26763	1.9822	-0.71521	10.96	1.1622	-0.016515	1.4517	0.20644	0.18546
4	0.19459	4.8617	1.0494	1	0.23425	-0.12585	1.9133	-0.59742	10.119	0.98067	-0.0602	1.2051	0.089176	0.12774
4	0.19459	4.8617	1.0494	1	0.26023	-0.19313	1.9645	-0.5273	9.8281	1.3063	-0.010972	1.3389	0.12608	0.058738
4	0.19459	4.8617	1.0494	1	0.5489	-0.27274	1.9747	-1.3192	10.92	0.41423	-0.071345	1.0852	0.072004	0.043399
4	0.19459	4.8617	1.0494	1	0.52166	-0.27477	2.0715	-0.25561	10.205	1.4364	0.393	1.5518	0.2918	0.30099
4	0.19459	4.8617	1.0494	1	0.34153	-0.32112	2.137	-1.6107	9.4919	1.2841	-0.53794	1.3758	0.64317	0.60616
4	0.19459	4.8617	1.0494	1	0.5739	-0.54424	2.0542	-1.352	10.113	1.8058	-0.14884	1.6178	0.44109	0.49228
4	0.19459	4.8617	1.0494	1	0.30756	-0.38082	1.9446	-0.30001	10.598	0.52016	0.15916	1.0017	0.0035322	0.0066926
4	0.19459	4.8617	1.0494	1	0.40884	-0.13669	1.9404	-0.72881	11.241	0.16625	0.084769	1.0445	0.012085	0.0001598
4	0.19459	4.8617	1.0494	1	0.3361	-0.17846	1.9283	-2.1347	11.589	1.0546	-0.59227	1.4593	0.78715	0.87605
4	0.19459	4.8617	1.0494	1	0.35001	-0.37151	2.0658	-0.38729	8.374	1.807	0.10798	1.2795	0.060461	0.06218
4	0.19459	4.8617	1.0494	1	0.41405	-0.13467	1.9406	-0.3445	9.3556	0.61018	0.23007	0.86752	0.034335	0.071677
4	0.19459	4.8617	1.0494	1	0.40888	-0.089478	1.8345	-0.4557	9.7681	1.0464	0.1779	1.1047	0.0033354	0.0052062
4	0.19459	4.8617	1.0494	1	0.40523	-0.137	1.7572	-1.3464	10.58	0.95455	-0.23094	1.1132	0.18515	0.15534
4	0.19459	4.8617	1.0494	1	0.46882	-0.25748	1.8499	0.25651	8.8511	1.9016	0.61717	1.309	0.24595	0.26689
4	0.19459	4.8617	1.0494	1	0.34044	-0.22635	1.8514	-0.51324	10.135	0.94099	0.082787	1.0876	0.013964	0.013049
4	0.19459	4.8617	1.0494	1	0.4924	-0.11644	1.8043	0.74993	10.045	1.1936	0.86405	1.1912	0.46829	0.57248
4	0.19459	4.8617	1.0494	1	0.44092	-0.093947	1.7651	-0.46912	9.9532	1.1635	0.20735	1.1284	0.0064091	0.011484
4	0.19459	4.8617	1.0494	1	0.37912	-0.30336	1.8032	0.26086	9.9287	1.1466	0.51482	1.0722	0.10307	0.13626
4	0.19459	4.8617	1.0494	2	0.3684	-0.88163	1.5292	0.093588	10.456	1.8857	0.4198	1.0852	0.052002	0.055805
4	0.19459	4.8617	1.0494	2	0.36853	-0.54149	1.6418	0.074167	10.124	1.928	0.40812	1.2737	0.095918	0.093673
4	0.19459	4.8617	1.0494	2	0.23556	-0.50454	1.5801	-0.6899	10.455	1.2036	-0.11852	0.90569	0.11869	0.10202
4	0.19459	4.8617	1.0494	2	0.31188	-0.39832	1.5958	-0.6401	10.52	1.2665	-0.0081725	1.0028	0.043287	0.11581
4	0.19459	4.8617	1.0494	2	0.28995	-0.57486	1.7174	-0.078198	9.055	1.6376	0.243	0.93244	0.016019	0.098648
4	0.19459	4.8617	1.0494	2	0.28532	-0.67251	1.6906	0.12345	9.5506	1.8228	0.35685	1.0998	0.028874	0.0095891
4	0.19459	4.8617	1.0494	2	0.34425	-0.61733	1.6699	-0.49477	10.322	1.2763	0.081615	0.96527	0.01984	0.022332
4	0.19459	4.8617	1.0494	2	0.27789	-0.61378	1.7018	-0.25524	10.252	1.4931	0.14157	1.1001	0.0053809	0.016259
4	0.19459	4.8617	1.0494	2	0.29402	-0.53727	1.6727	-0.48648	10.604	1.418	0.046343	1.1232	0.027431	0.033504
4	0.19459	4.8617	1.0494	2	0.31852	-0.48982	1.7415	-0.27998	10.15	1.1784	0.1709	0.99939	0.0030609	0.054322
4	0.19459	4.8617	1.0494	2	0.34829	-0.50496	1.7666	-0.42508	11.096	1.4452	0.1427	1.3183	0.074992	0.089778
4	0.19459	4.8617	1.0494	2	0.27805	-0.66381	1.7313	-0.010213	9.5531	1.8018	0.27214	1.1325	0.012929	0.011565
4	0.19459	4.8617	1.0494	2	0.29643	-0.70239	1.8137	-0.11011	9.4602	2.2133	0.23167	1.4186	0.13772	0.054893
4	0.19459	4.8617	1.0494	2	0.3426	-0.54083	1.7296	0.15519	9.7014	1.3494	0.42902	0.95996	0.062954	0.057847
4	0.19459	4.8617	1.0494	2	0.24989	-0.57785	1.7447	-0.18126	9.7492	1.6372	0.14875	1.1312	0.0087968	0.0037356
4	0.19459	4.8617	1.0494	2	0.19506	-0.72096	1.7526	-0.14493	9.294	2.3073	0.108	1.3688	0.10954	0.057535
4	0.19459	4.8617	1.0494	2	0.26	-0.64998	1.7152	-0.086363	9.1607	1.85	0.20804	1.0527	0.00019186	0.027392
4	0.19459	4.8617	1.0494	2	0.42772	-0.5537	1.6784	-0.89568	10.126	0.54288	-0.051292	0.56585	0.29427	0.26803
4	0.19459	4.8617	1.0494	2	0.31417	-0.65542	1.6972	-0.19993	10.18	1.3895	0.20582	1.0097	0.0017049	0.019751
4	0.19459	4.8617	1.0494	2	0.28337	-0.64447	1.7555	-0.42133	9.8395	1.7885	0.047596	1.2203	0.050825	0.032778
4	0.19459	4.8617	1.0494	2	0.27376	-0.57978	1.7006	-0.38902	9.7235	1.8533	0.05606	1.2016	0.042363	0.064968
4	0.19459	4.8617	1.0494	2	0.28082	-0.70877	1.7206	-0.21412	8.6644	1.8841	0.14316	0.90442	0.023662	0.12287
4	0.19459	4.8617	1.0494	2	0.27305	-0.5437	1.7338	-0.35214	9.8134	2.0442	0.079092	1.3716	0.11716	0.06975
4	0.19459	4.8617	1.0494	2	0.25594	-0.59521	1.6835	-0.23764	9.3432	1.7804	0.11714	1.0502	0.0059989	0.03338
4	0.19459	4.8617	1.0494	2	0.25048	-0.59138	1.7138	-0.10577	9.479	1.6577	0.18964	1.0442	5.1842e-05	0.02176
4	0.19459	4.8617	1.0494	2	0.26798	-0.54312	1.6368	-0.54569	10.06	0.86096	-0.025205	0.68342	0.18224	0.23363
4	0.19459	4.8617	1.0494	2	0.28307	-0.60104	1.6841	-0.40211	9.8654	1.6263	0.060415	1.0807	0.018985	0.11283
4	0.19459	4.8617	1.0494	2	0.32424	-0.51999	1.5777	-0.39535	10.845	1.2732	0.12804	1.0016	0.0067142	0.0076448
4	0.19459	4.8617	1.0494	2	0.35512	-0.45963	1.5493	-0.1229	9.9766	1.0563	0.28957	0.71727	0.11933	0.13689
4	0.19459	4.8617	1.0494	3	0.27437	-0.69396	1.7507	0.64418	9.6555	1.766	0.64503	1.143	0.21165	0.18021
4	0.19459	4.8617	1.0494	3	0.2397	-0.54011	1.6719	-0.50953	9.5491	1.0003	-0.048537	0.66812	0.20448	0.15679
4	0.19459	4.8617	1.0494	3	0.31223	-0.6645	1.6954	0.27857	9.7162	1.453	0.47067	0.93514	0.089273	0.11429
4	0.19459	4.8617	1.0494	3	0.17591	-0.61584	1.7416	-0.75051	10.23	1.8434	-0.22594	1.3224	0.25138	0.30759
4	0.19459	4.8617	1.0494	3	0.24626	-0.67691	1.7168	0.0053614	9.6129	1.7435	0.24935	1.093	0.0049043	0.0018817
4	0.19459	4.8617	1.0494	3	0.23863	-0.41282	1.6139	-0.35131	10.431	-0.6192	0.060988	0.046675	1.0233	0.85743
4	0.19459	4.8617	1.0494	3	0.30262	-0.61334	1.7364	0.38931	9.3659	2.2982	0.5302	1.4037	0.23814	0.24142
4	0.19459	4.8617	1.0494	3	0.26421	-0.61617	1.668	-0.46211	9.7175	1.0297	0.0037137	0.68985	0.1657	0.11687
4	0.19459	4.8617	1.0494	3	0.30171	-0.64302	1.6651	0.17705	8.4564	1.9106	0.41696	0.83031	0.097441	0.18966
4	0.19459	4.8617	1.0494	3	0.22024	-0.67544	1.6473	-0.43669	8.8428	1.5875	-0.053205	0.71812	0.17114	0.17895
4	0.19459	4.8617	1.0494	3	0.24595	-0.65713	1.7414	-0.19575	9.5105	1.9979	0.13235	1.249	0.043729	0.041273
4	0.19459	4.8617	1.0494	3	0.25382	-0.66993	1.721	-0.16323	9.2247	2.0869	0.15594	1.2087	0.026869	0.031663
4	0.19459	4.8617	1.0494	3	0.29139	-0.70967	1.7062	-0.29092	9.1916	1.9374	0.11505	1.0785	0.007172	0.019069
4	0.19459	4.8617	1.0494	3	0.27981	-0.63052	1.6874	0.23766	8.7272	1.8341	0.42938	0.89907	0.077719	0.10511
4	0.19459	4.8617	1.0494	3	0.25567	-0.60493	1.6862	0.34341	9.7482	1.4793	0.44825	0.9733	0.070133	0.04087
4	0.19459	4.8617	1.0494	3	0.20005	-0.47498	1.614	-0.59941	10.308	0.21619	-0.11028	0.41129	0.50011	0.37863
4	0.19459	4.8617	1.0494	3	0.17718	-0.70335	1.7239	-0.35906	9.1011	2.5586	-0.042369	1.4544	0.22017	0.20267
4	0.19459	4.8617	1.0494	3	0.22463	-0.52484	1.6941	0.17739	9.7264	1.3545	0.32287	0.93994	0.028433	0.030409
4	0.19459	4.8617	1.0494	3	0.22689	-0.564	1.6233	-0.82178	8.732	1.0039	-0.28373	0.3533	0.71333	0.5407
4	0.19459	4.8617	1.0494	3	0.20099	-0.67936	1.7211	-0.29599	8.8637	2.059	0.015958	1.0914	0.033678	0.035236
4	0.19459	4.8617	1.0494	3	0.20099	-0.51666	1.6173	-0.24736	9.5298	0.0068112	0.061386	0.058799	0.99901	0.85636
4	0.19459	4.8617	1.0494	3	0.223	-0.66642	1.7453	0.26612	8.8148	2.3929	0.38989	1.3168	0.10966	0.11284
4	0.19459	4.8617	1.0494	3	0.19103	-0.56044	1.6997	-0.17012	9.4451	1.4652	0.093369	0.9244	0.025869	0.030482
4	0.19459	4.8617	1.0494	3	0.21495	-0.52177	1.7042	-0.31594	9.7848	0.81854	0.041122	0.66979	0.16765	0.14037
4	0.19459	4.8617	1.0494	3	0.23246	-0.6228	1.7151	0.57541	10.351	1.8166	0.53734	1.3006	0.18059	0.25413
4	0.19459	4.8617	1.0494	3	0.21898	-0.55151	1.7001	0.040202	10.1	0.98726	0.24053	0.82036	0.054566	0.054161
4	0.19459	4.8617	1.0494	3	0.25619	-0.59864	1.6932	-0.34197	9.4443	1.4705	0.058481	0.9038	0.039723	0.04853
4	0.19459	4.8617	1.0494	3	0.2518	-0.57046	1.6872	0.34055	9.3139	1.156	0.45042	0.69291	0.19253	0.20134
4	0.19459	4.8617	1.0494	3	0.26533	-0.75158	1.6973	0.1373	9.0934	1.8709	0.35009	0.98312	0.028572	0.024957
4	0.19459	4.8617	1.0494	4	0.44636	-0.40731	1.7103	-0.8743	11.379	0.6585	0.041519	0.96348	0.03081	0.0036762
4	0.19459	4.8617	1.0494	4	0.43475	-0.33327	1.7333	-0.77677	11.265	0.77774	0.076522	1.0488	0.013941	0.011317
4	0.19459	4.8617	1.0494	4	0.41299	-0.29934	1.7558	-0.84714	11.929	0.2842	0.046486	0.9607	0.029801	0.0099359
4	0.19459	4.8617	1.0494	4	0.38973	-0.19091	1.7909	-0.6109	11.139	1.1366	0.11263	1.2972	0.068131	0.079186
4	0.19459	4.8617	1.0494	4	0.35575	-0.31925	1.7827	-0.92597	11.864	0.50932	-0.048627	1.0696	0.059565	0.037234
4	0.19459	4.8617	1.0494	4	0.47441	-0.28766	1.7766	-0.53682	10.994	0.66273	0.22297	1.011	0.0022806	0.012169
4	0.19459	4.8617	1.0494	4	0.43385	-0.35935	1.8402	-0.44601	11.154	1.4461	0.22508	1.4425	0.15544	0.25768
4	0.19459	4.8617	1.0494	4	0.41198	-0.33922	1.8047	-0.069776	11.747	1.1601	0.38109	1.3569	0.12932	0.1667
4	0.19459	4.8617	1.0494	4	0.3994	-0.4378	1.7817	-0.45784	10.921	0.96577	0.17724	1.0953	0.0024137	0.01803
4	0.19459	4.8617	1.0494	4	0.37237	-0.42218	1.8067	-0.5634	10.453	1.2053	0.087564	1.1626	0.024271	0.030755
4	0.19459	4.8617	1.0494	4	0.44283	-0.45655	1.796	-0.51059	10.773	0.95959	0.19076	1.0743	0.00063296	0.0093539
4	0.19459	4.8617	1.0494	4	0.37663	-0.44124	1.8115	-0.69263	11.078	0.94771	0.045085	1.1413	0.030796	0.030693
4	0.19459	4.8617	1.0494	4	0.388	-0.40739	1.811	-0.28351	10.741	0.98792	0.24892	1.1153	0.007292	0.038024
4	0.19459	4.8617	1.0494	4	0.34232	-0.35387	1.8186	-0.55899	10.786	1.2185	0.072015	1.2609	0.059779	0.12601
4	0.19459	4.8617	1.0494	4	0.41695	-0.47845	1.786	-0.5607	11.316	0.94265	0.15235	1.1385	0.0097244	0.040642
4	0.19459	4.8617	1.0494	4	0.34744	-0.3694	1.7614	-0.82415	10.937	0.57192	-0.046763	0.9128	0.076909	0.048609
4	0.19459	4.8617	1.0494	4	0.39301	-0.40866	1.7552	-0.64061	10.603	0.75191	0.074603	0.91714	0.031886	0.011237
4	0.19459	4.8617	1.0494	4	0.36313	-0.39715	1.7861	-0.78684	10.215	1.0562	-0.041943	1.0298	0.05633	0.028929
4	0.19459	4.8617	1.0494	4	0.37987	-0.40668	1.7805	-0.78397	11.727	0.57793	0.027683	1.0503	0.027859	0.035185
4	0.19459	4.8617	1.0494	4	0.37404	-0.5	1.7976	-0.52095	10.025	1.1671	0.095417	1.0188	0.010773	0.0024109
4	0.19459	4.8617	1.0494	4	0.37883	-0.42167	1.7749	-0.41229	10.304	0.71166	0.16742	0.85011	0.04045	0.036397
4	0.19459	4.8617	1.0494	4	0.40122	-0.45189	1.8156	-0.25419	10.254	1.5392	0.2695	1.2961	0.066459	0.10148
4	0.19459	4.8617	1.0494	4	0.35877	-0.36931	1.8	-0.47409	10.814	1.0502	0.12944	1.1602	0.01653	0.029104
4	0.19459	4.8617	1.0494	4	0.35511	-0.41002	1.759	-0.81836	10.757	0.66616	-0.045962	0.90737	0.078036	0.034172
4	0.19459	4.8617	1.0494	4	0.4041	-0.45592	1.7611	-0.64996	11.539	0.83252	0.10457	1.103	0.010982	0.01237
4	0.19459	4.8617	1.0494	4	0.43211	-0.4727	1.7175	-0.74093	11.296	0.80681	0.082227	1.0047	0.01462	0.0032282
4	0.19459	4.8617	1.0494	4	0.50825	-0.40107	1.7213	-0.46446	10.915	1.0844	0.2843	1.1038	0.011004	0.041902
4	0.19459	4.8617	1.0494	4	0.44979	-0.41786	1.7704	-0.31597	11.079	1.2442	0.29922	1.2495	0.050981	0.099896
4	0.19459	4.8617	1.0494	4	0.5015	-0.43082	1.7605	-0.34146	10.64	1.18	0.33166	1.1339	0.025931	0.073521
4	0.19459	4.8617	1.0494	4	0.49076	-0.43453	1.7607	-0.95073	11.334	1.2425	0.046513	1.2704	0.070761	0.10613
4	0.19459	4.8617	1.0494	5	0.33976	-0.17182	1.871	0.11897	9.8623	0.91352	0.40047	1.0596	0.042492	0.052223
4	0.19459	4.8617	1.0494	5	0.33935	-0.093781	1.9203	-0.37116	9.8193	0.66253	0.15204	1.0055	0.0037406	0.00091257
4	0.19459	4.8617	1.0494	5	0.29775	-0.084386	1.9034	-0.016071	9.5936	0.99315	0.28947	1.1116	0.012876	0.011016
4	0.19459	4.8617	1.0494	5	0.29831	-0.088167	1.9179	-0.23585	9.3555	1.1797	0.17353	1.169	0.014745	0.018419
4	0.19459	4.8617	1.0494	5	0.34452	-0.10334	1.9242	-0.16946	9.3842	0.92783	0.25486	1.0421	0.0036856	0.0020868
4	0.19459	4.8617	1.0494	5	0.2122	-0.0031682	1.8866	-0.31414	9.1207	0.84164	0.044639	0.94008	0.034434	0.045208
4	0.19459	4.8617	1.0494	5	0.32529	0.059354	1.8897	0.052383	9.2686	0.58632	0.35243	0.87669	0.05474	0.058781
4	0.19459	4.8617	1.0494	5	0.26596	-0.20999	1.8163	0.40827	11.033	0.88485	0.45364	1.1865	0.085909	0.086585
4	0.19459	4.8617	1.0494	5	0.30565	-0.20413	1.8608	-0.60028	8.9972	0.68975	-0.03234	0.69422	0.17764	0.19083
4	0.19459	4.8617	1.0494	5	0.3295	-0.12416	1.8783	0.015271	9.7275	0.81568	0.33733	1.0078	0.022106	0.043905
4	0.19459	4.8617	1.0494	5	0.25692	-0.10844	1.8449	-0.29831	9.6528	0.96041	0.10332	1.039	0.0084381	0.018273
4	0.19459	4.8617	1.0494	5	0.25743	-0.069549	1.9022	-0.71788	9.7546	0.85565	-0.10548	1.0812	0.091058	0.10113
4	0.19459	4.8617	1.0494	5	0.36113	-0.24785	1.93	-0.30664	9.868	1.4429	0.20235	1.362	0.0978	0.074676
4	0.19459	4.8617	1.0494	5	0.22448	-0.092317	1.8489	-0.30826	10.064	0.35281	0.072737	0.83408	0.061206	0.040246
4	0.19459	4.8617	1.0494	5	0.32285	-0.14936	1.9057	0.15159	9.5338	1.055	0.40252	1.1051	0.046342	0.067962
4	0.19459	4.8617	1.0494	5	0.33933	-0.1867	1.9017	-0.095117	9.1197	1.749	0.28668	1.3668	0.10924	0.084228
4	0.19459	4.8617	1.0494	5	0.27386	-0.1237	1.9161	-0.2075	9.0189	1.4426	0.15916	1.2148	0.028607	0.034979
4	0.19459	4.8617	1.0494	5	0.31135	-0.1184	1.9102	0.21497	8.9351	1.4891	0.43116	1.2164	0.083874	0.074848
4	0.19459	4.8617	1.0494	5	0.2366	-0.12319	1.8041	-0.58858	9.8429	0.64398	-0.061481	0.87217	0.096978	0.11369
4	0.19459	4.8617	1.0494	5	0.3255	-0.15856	1.8744	-0.23603	9.1702	1.0229	0.19628	0.96436	0.0072331	0.011711
4	0.19459	4.8617	1.0494	5	0.41645	-0.19724	1.9609	0.66524	9.3114	1.8911	0.77788	1.5404	0.58137	0.48202
4	0.19459	4.8617	1.0494	5	0.35617	-0.076531	1.8854	0.079208	9.5177	0.74951	0.39727	0.95388	0.0502	0.069137
4	0.19459	4.8617	1.0494	5	0.29117	-0.042254	1.8707	-0.46054	9.8522	0.42613	0.061938	0.86754	0.050664	0.039064
4	0.19459	4.8617	1.0494	5	0.31441	-0.037949	1.8603	-0.20241	9.7763	0.70818	0.21297	0.98322	0.0047155	0.0061315
4	0.19459	4.8617	1.0494	5	0.30062	0.1137	1.9679	-0.72022	9.7563	1.67	-0.049878	1.619	0.3842	0.37618
4	0.19459	4.8617	1.0494	5	0.45001	-0.076605	1.8705	-0.18056	10.235	0.27147	0.36289	0.85959	0.064348	0.041611
4	0.19459	4.8617	1.0494	5	0.33688	-0.14548	1.9482	-0.1657	9.3585	1.19	0.24823	1.1808	0.020141	0.020442
4	0.19459	4.8617	1.0494	5	0.3548	-0.14594	1.9419	0.14269	9.487	1.1065	0.43012	1.1594	0.067568	0.033309
4	0.19459	4.8617	1.0494	5	0.30209	-0.12042	1.9247	-0.70856	9.6375	0.4605	-0.064198	0.852	0.10593	0.15478
4	0.19459	4.8617	1.0494	6	0.20666	-0.043478	1.8752	0.95691	9.6065	1.7998	0.69526	1.5154	0.46784	0.45851
4	0.19459	4.8617	1.0494	6	0.15694	0.07124	1.8367	0.54943	9.3979	1.7553	0.437	1.4569	0.22485	0.14033
4	0.19459	4.8617	1.0494	6	0.10469	0.17971	1.728	-0.12928	10.266	-0.0041354	0.045723	0.70576	0.14024	0.15472
4	0.19459	4.8617	1.0494	6	0.20546	0.094236	1.7554	0.61948	10.709	0.58471	0.48125	1.0436	0.082207	0.07851
4	0.19459	4.8617	1.0494	6	0.14653	0.36428	1.694	-0.10015	10.026	-0.2242	0.1016	0.60637	0.20491	0.18181
4	0.19459	4.8617	1.0494	6	0.22591	0.21189	1.7447	0.15455	10.158	0.23189	0.29666	0.82304	0.061649	0.044417
4	0.19459	4.8617	1.0494	6	0.15263	0.1527	1.726	0.55145	10.106	-0.13552	0.40959	0.59784	0.25012	0.20436
4	0.19459	4.8617	1.0494	6	0.15238	0.15924	1.852	0.083565	9.1808	1.3229	0.19519	1.2427	0.037389	0.02076
4	0.19459	4.8617	1.0494	6	0.16396	0.041908	1.8741	0.28353	9.3049	1.6798	0.31082	1.4281	0.15695	0.08594
4	0.19459	4.8617	1.0494	6	0.18011	0.16048	1.8596	-0.12344	9.2665	1.2596	0.11748	1.2362	0.040826	0.03846
4	0.19459	4.8617	1.0494	6	0.12684	0.014599	1.874	-0.087163	9.092	1.9396	0.08037	1.514	0.2289	0.23411
4	0.19459	4.8617	1.0494	6	0.15821	0.14221	1.8039	0.085704	9.3473	0.82856	0.20148	0.97186	0.0060586	0.026982
4	0.19459	4.8617	1.0494	6	0.16908	0.0052274	1.8335	0.49867	9.1586	1.4889	0.4335	1.2439	0.094901	0.10564
4	0.19459	4.8617	1.0494	6	0.18632	0.066832	1.843	0.72682	9.2771	1.2192	0.56198	1.1629	0.14786	0.077545
4	0.19459	4.8617	1.0494	6	0.12725	0.18933	1.7244	-0.044454	10.258	-0.066854	0.107	0.67627	0.14689	0.15234
4	0.19459	4.8617	1.0494	6	0.18105	0.10852	1.8185	0.20529	9.5183	0.92729	0.28357	1.0584	0.0079986	0.0106
4	0.19459	4.8617	1.0494	6	0.16502	0.10569	1.8048	0.46675	9.6611	1.1633	0.3948	1.1888	0.059522	0.051815
4	0.19459	4.8617	1.0494	6	0.11145	0.19004	1.7892	0.38353	9.734	0.54804	0.29552	0.92248	0.026292	0.029433
4	0.19459	4.8617	1.0494	6	0.16888	0.072521	1.8733	0.28443	9.2857	1.4097	0.31558	1.2956	0.07525	0.062359
4	0.19459	4.8617	1.0494	6	0.18815	0.13732	1.799	0.63418	9.9287	1.2199	0.48991	1.2689	0.13539	0.092657
4	0.19459	4.8617	1.0494	6	0.12941	0.018919	1.8126	-0.059226	8.5497	1.4932	0.095865	1.0847	0.010992	0.21956
4	0.19459	4.8617	1.0494	6	0.20592	0.14157	1.711	0.67795	10.308	0.15295	0.51637	0.75249	0.19169	0.15769
4	0.19459	4.8617	1.0494	6	0.093203	0.039954	1.8311	-0.3664	9.1603	1.8848	-0.099661	1.4642	0.25863	0.25935
4	0.19459	4.8617	1.0494	6	0.18489	0.055292	1.8291	0.10539	9.1025	2.2581	0.24054	1.6538	0.36745	0.3299
4	0.19459	4.8617	1.0494	6	0.21925	0.21052	1.7212	0.57182	9.9063	-0.23934	0.48772	0.52756	0.35823	0.34319
4	0.19459	4.8617	1.0494	6	0.17471	0.12404	1.8343	-0.024692	9.2762	1.0094	0.1621	1.0704	0.0014977	0.0020993
4	0.19459	4.8617	1.0494	6	0.11234	0.094551	1.8558	-0.09045	9.3798	1.2764	0.066365	1.2376	0.051856	0.068276
4	0.19459	4.8617	1.0494	6	0.22936	0.070562	1.8183	0.81875	9.7764	0.60958	0.6306	0.93905	0.20228	0.14626
4	0.19459	4.8617	1.0494	6	0.15484	0.23153	1.8313	0.00043862	10.301	0.87057	0.15503	1.2316	0.034752	0.04631
4	0.19459	4.8617	1.0494	6	0.2072	0.16369	1.7725	0.16237	9.7723	0.31046	0.28526	0.78814	0.076472	0.048439
4	0.19459	4.8617	1.0494	7	0.22696	0.046579	1.7331	0.13184	11.474	1.753	0.28229	1.6049	0.31625	0.4208
4	0.19459	4.8617	1.0494	7	0.20781	0.1571	1.5848	-1.0602	10.821	0.43867	-0.2531	0.84836	0.24084	0.17865
4	0.19459	4.8617	1.0494	7	0.11028	0.20251	1.656	-0.36638	9.9851	-0.88893	-0.060678	0.17322	0.83283	0.63217
4	0.19459	4.8617	1.0494	7	0.24546	0.2221	1.6746	-0.29	12.526	0.25478	0.13805	1.0961	0.0053777	0.011199
4	0.19459	4.8617	1.0494	7	-0.0042245	0.2299	1.7619	-1.7472	12.108	-0.024034	-0.6726	1.0349	0.75222	0.60444
4	0.19459	4.8617	1.0494	7	0.23439	0.41206	1.5809	-0.94091	12.636	-0.09573	-0.096937	0.93897	0.097181	0.042239
4	0.19459	4.8617	1.0494	7	0.27887	0.12544	1.7278	-0.94956	12.619	1.2915	-0.077537	1.5216	0.29702	0.32539
4	0.19459	4.8617	1.0494	7	0.33985	0.20698	1.478	-0.64241	12.669	0.67518	0.10383	1.0639	0.0084483	0.0045616
4	0.19459	4.8617	1.0494	7	0.19829	0.24468	1.6464	-0.4464	12.902	0.04145	0.038545	1.033	0.024618	0.010427
4	0.19459	4.8617	1.0494	7	0.25518	0.035656	1.4609	-0.42958	12.92	0.80073	0.094728	1.0757	0.010663	0.012106
4	0.19459	4.8617	1.0494	7	0.1303	-0.14314	1.8471	-1.561	13.189	0.07338	-0.46205	1.1686	0.44539	0.37016
4	0.19459	4.8617	1.0494	7	0.21254	0.0094468	1.7762	-1.2883	13.332	0.12908	-0.25632	1.1735	0.21872	0.23375
4	0.19459	4.8617	1.0494	7	0.34323	0.069547	1.5873	-0.81843	13.532	0.21365	0.0534	1.0478	0.019937	0.002044
4	0.19459	4.8617	1.0494	7	0.30968	0.19967	1.7222	-0.72945	12.659	0.5965	0.041055	1.2766	0.075208	0.11805
4	0.19459	4.8617	1.0494	7	0.28489	0.045085	1.6596	0.76414	12.984	1.4964	0.56837	1.5397	0.38012	0.51777
4	0.19459	4.8617	1.0494	7	0.10213	0.28878	1.845	-2.8855	13.94	-0.17599	-0.84447	1.2594	1.1237	1.042
4	0.19459	4.8617	1.0494	7	0.25354	0.1774	1.7257	-0.61528	12.519	-0.36862	0.023322	0.90107	0.05133	0.013255
4	0.19459	4.8617	1.0494	7	0.40037	0.24864	1.4401	0.82793	12.596	0.99912	0.70358	1.1481	0.26882	0.35346
4	0.19459	4.8617	1.0494	7	0.12129	0.1346	1.6756	-0.22327	12.054	0.62656	0.033735	1.1669	0.039695	0.059706
4	0.19459	4.8617	1.0494	7	0.20155	0.1156	1.5788	0.075762	12.391	0.093812	0.23056	0.89514	0.025086	0.013482
4	0.19459	4.8617	1.0494	7	0.098144	0.14421	1.818	0.24546	13.295	-0.2693	0.18524	1.1049	0.0031704	0.025905
4	0.19459	4.8617	1.0494	7	0.20905	-0.062749	1.4913	-2.0093	13.327	0.55408	-0.53339	1.0264	0.53049	0.42465
4	0.19459	4.8617	1.0494	7	0.15345	0.33453	1.7685	-0.83949	12.145	-0.82665	-0.15949	0.77879	0.19859	0.13693
4	0.19459	4.8617	1.0494	7	0.064416	0.22129	1.8415	-0.64758	12.887	0.34446	-0.16876	1.3296	0.21056	0.24916
4	0.19459	4.8617	1.0494	8	0.34176	-0.42401	1.6765	-0.67502	12.45	0.38222	0.055174	0.95463	0.028415	0.015973
4	0.19459	4.8617	1.0494	8	0.35095	-0.35831	1.7175	-0.51778	11.711	0.66001	0.12016	1.0372	0.005688	0.0036849
4	0.19459	4.8617	1.0494	8	0.32486	-0.35006	1.7364	-0.17131	11.223	0.64416	0.24531	0.97777	0.0077007	0.002061
4	0.19459	4.8617	1.0494	8	0.31146	-0.47506	1.7589	-0.21508	10.613	1.4035	0.2033	1.2243	0.030672	0.046241
4	0.19459	4.8617	1.0494	8	0.31825	-0.34605	1.7861	-0.72727	11.965	1.7825	0.0017003	1.6327	0.37741	0.48312
4	0.19459	4.8617	1.0494	8	0.34774	-0.42455	1.7759	0.13093	11.312	1.0776	0.40893	1.2082	0.071174	0.087466
4	0.19459	4.8617	1.0494	8	0.33638	-0.39496	1.7574	-0.033439	11.8	0.56701	0.32149	1.0366	0.016266	0.011444
4	0.19459	4.8617	1.0494	8	0.45556	-0.48421	1.725	0.59437	11.676	1.523	0.72769	1.3942	0.40306	0.45378
4	0.19459	4.8617	1.0494	8	0.43386	-0.46723	1.7232	-0.24823	10.894	1.0427	0.31244	1.0596	0.013991	0.015794
4	0.19459	4.8617	1.0494	8	0.4544	-0.39431	1.7362	0.31107	11.031	1.0918	0.60261	1.1429	0.17523	0.22498
4	0.19459	4.8617	1.0494	8	0.36938	-0.44111	1.691	-0.60423	11.037	0.41307	0.079075	0.7572	0.098716	0.067959
4	0.19459	4.8617	1.0494	8	0.34097	-0.53725	1.7874	-0.38606	10.352	2.3142	0.13963	1.6602	0.37607	0.37355
4	0.19459	4.8617	1.0494	8	0.33328	-0.40889	1.7052	-0.66164	10.597	0.90017	0.004218	0.93961	0.048294	0.035898
4	0.19459	4.8617	1.0494	8	0.38105	-0.57981	1.7999	0.21765	9.8028	1.6502	0.50187	1.2045	0.11848	0.16977
4	0.19459	4.8617	1.0494	8	0.37664	-0.44189	1.7132	-0.41503	10.919	0.69166	0.17505	0.89199	0.025157	0.026488
4	0.19459	4.8617	1.0494	8	0.33916	-0.50301	1.7803	0.13234	11.093	1.9333	0.40316	1.5681	0.31253	0.36932
4	0.19459	4.8617	1.0494	8	0.40736	-0.37151	1.7398	-0.29234	11.725	1.3597	0.27689	1.3696	0.10934	0.17021
4	0.19459	4.8617	1.0494	8	0.31828	-0.4112	1.7238	-0.27238	10.568	0.99461	0.18238	0.99896	0.0026918	0.00032717
4	0.19459	4.8617	1.0494	8	0.27965	-0.40415	1.7519	-0.1112	10.834	1.095	0.2256	1.1254	0.0067377	0.012161
4	0.19459	4.8617	1.0494	8	0.30235	-0.45228	1.7582	-0.46911	10.412	1.2363	0.062933	1.1116	0.021201	0.033313
4	0.19459	4.8617	1.0494	8	0.25034	-0.39782	1.7651	-0.35139	10.059	1.3981	0.066609	1.1552	0.027571	0.039642
4	0.19459	4.8617	1.0494	8	0.31625	-0.47861	1.8029	0.018177	10.358	1.7047	0.32562	1.3779	0.1251	0.12945
4	0.19459	4.8617	1.0494	8	0.28416	-0.27734	1.7432	-0.15941	11.3	0.69186	0.21166	1.0433	0.00032837	0.0058175
4	0.19459	4.8617	1.0494	8	0.27345	-0.30056	1.7661	-0.51795	10.344	1.3611	0.014969	1.2237	0.062663	0.076362
4	0.19459	4.8617	1.0494	8	0.31214	-0.38311	1.68	-0.23087	10.858	0.19719	0.20062	0.63085	0.17521	0.15059
4	0.19459	4.8617	1.0494	8	0.32368	-0.65197	1.7048	-0.23646	11.574	1.1082	0.21103	1.1195	0.0051923	0.0093007
4	0.19459	4.8617	1.0494	9	0.22349	-0.48625	1.8954	0.662	8.5396	2.7797	0.63807	1.7125	0.6364	0.72204
4	0.19459	4.8617	1.0494	9	0.1973	-0.46113	1.7726	1.333	8.1642	1.2015	1.0664	0.47093	1.0947	0.83247
4	0.19459	4.8617	1.0494	9	0.080449	-0.51172	1.8769	0.099798	6.6206	3.4085	0.16145	1.4122	0.13276	1.0549
4	0.19459	4.8617	1.0494	9	0.1986	-0.52923	1.9387	0.68588	8.1458	2.6304	0.65252	1.5312	0.44184	0.22801
4	0.19459	4.8617	1.0494	9	0.14649	-0.66759	1.803	0.2982	7.8543	2.7538	0.35642	1.3108	0.094511	0.030379
4	0.19459	4.8617	1.0494	9	0.19991	-0.58912	1.8396	-0.9236	7.4167	3.8013	-0.47888	1.984	1.327	1.0958
4	0.19459	4.8617	1.0494	9	0.25169	-0.46598	1.8368	0.3295	7.3555	2.3602	0.49035	0.97296	0.093317	0.096904
4	0.19459	4.8617	1.0494	9	0.15727	-0.60808	1.8285	0.36825	7.7277	2.4585	0.41792	1.1113	0.053703	0.077753
4	0.19459	4.8617	1.0494	9	0.10624	-0.49702	1.7873	-0.50532	7.4616	2.2976	-0.25667	0.90752	0.22376	0.45457
4	0.19459	4.8617	1.0494	9	0.19809	-0.52486	1.7516	0.62837	7.5224	1.7929	0.64804	0.52033	0.48552	0.48556
4	0.19459	4.8617	1.0494	9	0.15458	-0.55918	1.7792	0.32047	7.7313	1.9692	0.37928	0.74844	0.12468	0.20418
4	0.19459	4.8617	1.0494	9	0.2185	-0.4722	1.7515	0.12144	8.9521	1.3282	0.29086	0.80164	0.070644	0.20927
4	0.19459	4.8617	1.0494	9	0.22458	-0.45108	1.809	0.39424	9.0194	1.6138	0.4568	1.0578	0.068825	0.062998
4	0.19459	4.8617	1.0494	9	0.18873	-0.36347	1.8558	0.13961	9.3432	1.7602	0.26681	1.3062	0.071148	0.066149
4	0.19459	4.8617	1.0494	9	0.21328	-0.095361	1.6167	-0.13129	10.117	0.10238	0.14895	0.48932	0.31576	0.38322
4	0.19459	4.8617	1.0494	9	0.15209	-0.37579	1.8321	0.57371	8.7354	1.6016	0.49607	1.0292	0.0913	0.048226
4	0.19459	4.8617	1.0494	9	0.18962	-0.67462	1.8812	0.55126	7.7108	3.1279	0.58542	1.5983	0.45411	0.30908
4	0.19459	4.8617	1.0494	9	0.2183	-0.59537	1.8789	0.46311	7.5214	2.7024	0.5543	1.2576	0.17273	0.10083
4	0.19459	4.8617	1.0494	9	0.21769	-0.47734	1.7969	0.23682	8.821	1.4704	0.36103	0.89	0.053106	0.071231
4	0.19459	4.8617	1.0494	9	0.13357	-0.42629	1.8365	0.79579	9.6757	1.6299	0.56849	1.2622	0.1851	0.13523
4	0.19459	4.8617	1.0494	9	0.050374	-0.54942	2.085	-0.52895	7.5617	4.3837	-0.32813	2.7102	3.0316	1.6282
4	0.19459	4.8617	1.0494	10	0.18608	-0.38327	1.6308	0.75397	8.6501	2.2937	0.64324	1.2182	0.22979	0.2563
4	0.19459	4.8617	1.0494	10	0.15163	-0.28328	1.6589	0.53777	8.44	2.2608	0.47946	1.2143	0.10834	0.06376
4	0.19459	4.8617	1.0494	10	0.12901	-0.29201	1.6515	-0.043004	8.6554	2.0859	0.10341	1.1545	0.019364	0.028401
4	0.19459	4.8617	1.0494	10	0.2001	-0.18939	1.5923	0.9746	8.8577	1.035	0.75586	0.58752	0.52835	0.67276
4	0.19459	4.8617	1.0494	10	0.13686	-0.29158	1.658	0.12578	8.6102	2.1343	0.21214	1.1784	0.016953	0.015844
4	0.19459	4.8617	1.0494	10	0.17798	-0.22197	1.6411	0.46488	8.5724	2.3889	0.45367	1.3328	0.14742	0.14465
4	0.19459	4.8617	1.0494	10	0.18463	-0.18136	1.6087	0.68374	8.86	1.1385	0.57381	0.6676	0.28957	0.26682
4	0.19459	4.8617	1.0494	10	0.14308	-0.21378	1.557	0.50441	8.3807	2.0948	0.44856	1.0266	0.06502	0.055581
4	0.19459	4.8617	1.0494	10	0.18668	-0.30485	1.607	0.76243	8.3525	2.1094	0.65829	1.0351	0.21522	0.22213
4	0.19459	4.8617	1.0494	10	0.11757	-0.18204	1.5783	0.039003	8.6352	1.4365	0.14035	0.74396	0.096228	0.09908
4	0.19459	4.8617	1.0494	10	0.213	-0.23539	1.6042	0.50178	8.6873	1.2521	0.50741	0.65024	0.25717	0.28817
4	0.19459	4.8617	1.0494	10	0.20556	-0.45167	1.6534	0.13819	7.7333	2.5635	0.3005	1.0991	0.013694	0.0061995
4	0.19459	4.8617	1.0494	10	0.21398	-0.66085	1.7058	0.35389	7.2788	2.6348	0.48248	0.88129	0.11114	0.17269
4	0.19459	4.8617	1.0494	10	0.18183	-0.50418	1.7349	-0.026434	7.6724	2.744	0.16334	1.2548	0.043177	0.043217
4	0.19459	4.8617	1.0494	10	0.16526	-0.26129	1.6098	0.4731	8.1509	2.1064	0.4626	0.99611	0.07467	0.067809
4	0.19459	4.8617	1.0494	10	0.0763	-0.25063	1.624	0.19348	8.5775	2.4718	0.19161	1.3548	0.093287	0.056325
4	0.19459	4.8617	1.0494	10	0.16745	-0.25267	1.6449	0.91882	8.0596	2.4892	0.7505	1.2493	0.34901	0.37658
4	0.19459	4.8617	1.0494	10	0.1031	-0.20276	1.6078	-0.2257	8.9633	1.6114	-0.024427	0.95241	0.057373	0.12306
4	0.19459	4.8617	1.0494	10	0.13492	-0.29772	1.7052	-0.12518	8.2836	2.9902	0.056951	1.6648	0.39769	0.28057
4	0.19459	4.8617	1.0494	10	0.10901	-0.19228	1.6138	0.40535	8.8154	1.43	0.3414	0.8215	0.073485	0.05436
4	0.19459	4.8617	1.0494	10	0.11357	-0.16557	1.6345	0.26482	9.0734	2.3529	0.2603	1.4324	0.15099	0.13961
4	0.19459	4.8617	1.0494	10	0.094693	-0.31838	1.6573	0.14009	8.5778	1.7151	0.17929	0.90426	0.021297	0.041015
4	0.19459	4.8617	1.0494	10	0.20481	-0.44665	1.74	0.92464	7.9682	3.2461	0.8208	1.7256	0.84936	0.64169
4	0.19459	4.8617	1.0494	10	0.1582	-0.29811	1.7044	0.55717	8.0335	2.5014	0.51606	1.2875	0.16005	0.091707
4	0.19459	4.8617	1.0494	10	0.13593	-0.23685	1.5712	0.46392	8.7185	0.95358	0.40723	0.45142	0.40279	0.45383
4	0.19459	4.8617	1.0494	10	0.082183	-0.3003	1.654	-0.10912	8.1989	2.2664	0.013483	1.1367	0.040417	0.024719
4	0.19459	4.8617	1.0494	10	0.19589	-0.25814	1.6691	0.43255	8.7528	1.5716	0.44891	0.91008	0.084084	0.088343
4	0.19459	4.8617	1.0494	10	0.22317	-0.24497	1.6511	0.6	8.6552	2.1716	0.57718	1.2249	0.17717	0.13814
4	0.19459	4.8617	1.0494	10	0.20989	-0.24585	1.6327	0.97032	8.671	1.8732	0.78145	1.0342	0.34463	0.30607
4	0.19459	4.8617	1.0494	10	0.088337	-0.22902	1.6522	-0.07636	8.5791	2.3541	0.043026	1.3221	0.097322	0.044243
4	0.19459	4.8617	1.0494	11	0.38844	0.054138	1.4676	-0.20516	14.131	0.10714	0.31864	0.93633	0.028171	0.048132
4	0.19459	4.8617	1.0494	11	0.26718	-0.069258	1.3344	-1.7747	16.561	-1.051	-0.26122	0.58665	0.42189	0.22958
4	0.19459	4.8617	1.0494	11	0.28928	-0.071278	1.4981	-0.18419	13.738	0.20429	0.22314	0.9391	0.012978	0.010172
4	0.19459	4.8617	1.0494	11	0.34923	0.021119	1.4292	0.0033852	14.089	0.42444	0.35039	0.99603	0.027122	0.057517
4	0.19459	4.8617	1.0494	11	0.2302	-0.2667	1.6125	-1.388	12.41	-0.8361	-0.34336	0.42936	0.67382	0.57504
4	0.19459	4.8617	1.0494	11	0.38886	0.14847	1.4814	-0.22359	14.217	-0.46296	0.31474	0.7888	0.082341	0.091963
4	0.19459	4.8617	1.0494	11	0.29727	0.042165	1.6336	-0.1628	14.641	0.75693	0.24368	1.3513	0.093577	0.12878
4	0.19459	4.8617	1.0494	11	0.30386	0.31908	1.6585	-0.14529	12.754	-0.51724	0.25212	0.85208	0.042238	0.02218
4	0.19459	4.8617	1.0494	11	0.30336	0.15264	1.7894	0.54087	13.202	-0.21715	0.49629	1.0879	0.092504	0.091643
4	0.19459	4.8617	1.0494	11	0.25906	0.34381	1.7484	0.39877	13.095	0.14723	0.39664	1.2153	0.06836	0.11984
4	0.19459	4.8617	1.0494	11	0.21655	0.13623	1.7301	-0.11804	13.187	0.25551	0.17426	1.1919	0.020713	0.066462
4	0.19459	4.8617	1.0494	11	0.286	0.072084	1.7042	0.80906	13.247	-0.34457	0.57852	0.93844	0.15971	0.24554
4	0.19459	4.8617	1.0494	11	0.20638	-0.050649	1.7957	0.16837	10.945	0.80228	0.28194	1.1678	0.021649	0.042197
4	0.19459	4.8617	1.0494	11	0.23635	-0.048993	1.7572	0.23075	11.426	-0.47002	0.33552	0.64915	0.18006	0.14844
4	0.19459	4.8617	1.0494	11	0.24192	-0.015362	1.7534	0.24696	11.106	0.2533	0.35037	0.9187	0.041346	0.094607
4	0.19459	4.8617	1.0494	11	0.22681	0.12557	1.5429	-0.8689	12.294	-1.5685	-0.10791	0.21075	0.79483	0.67303
4	0.19459	4.8617	1.0494	11	0.23213	0.1085	1.6616	-0.42763	12.932	-0.80727	0.074951	0.70222	0.13484	0.096236
4	0.19459	4.8617	1.0494	11	0.31201	0.1072	1.7207	0.45382	13.545	0.058984	0.4713	1.137	0.084248	0.13187
4	0.19459	4.8617	1.0494	11	0.25812	0.07735	1.7669	-0.76739	13.658	-1.202	-0.010682	0.74401	0.13539	0.058997
4	0.19459	4.8617	1.0494	11	0.27411	0.08884	1.4086	-0.73674	14.025	-1.4209	0.023388	0.35699	0.50873	0.33898
4	0.19459	4.8617	1.0494	11	0.35433	0.26382	1.5962	0.62625	14.147	-0.18714	0.55787	1.0172	0.13301	0.19017
4	0.19459	4.8617	1.0494	11	0.30296	0.15648	1.7289	0.12826	13.632	0.11795	0.34723	1.1852	0.04175	0.08644
4	0.19459	4.8617	1.0494	11	0.22237	0.22377	1.6639	-0.45073	13.598	-0.067792	0.068643	1.0702	0.016296	0.0094368
4	0.19459	4.8617	1.0494	11	0.24572	0.011797	1.5329	-1.3203	13.546	0.047207	-0.22698	0.92106	0.19419	0.13688
4	0.19459	4.8617	1.0494	11	0.28412	-0.062834	1.6879	-0.18238	11.407	1.1725	0.20539	1.2799	0.053245	0.082571
4	0.19459	4.8617	1.0494	11	0.23857	0.086963	1.5783	-1.0031	12.109	-0.4574	-0.15696	0.63533	0.29502	0.23978
4	0.19459	4.8617	1.0494	11	0.1947	-0.28344	1.6837	-0.41083	11.346	0.51946	0.0083983	0.91059	0.053931	0.03911
4	0.19459	4.8617	1.0494	11	0.27937	-0.04642	1.4971	-0.25445	12.388	-0.6676	0.17856	0.46265	0.34452	0.26901
4	0.19459	4.8617	1.0494	11	0.31843	0.064845	1.5044	0.15153	13.29	-0.26331	0.37312	0.77029	0.10977	0.11191
4	0.19459	4.8617	1.0494	11	0.38009	0.10108	1.4575	0.076615	13.513	-0.78949	0.40708	0.57065	0.27434	0.17045
4	0.19459	4.8617	1.0494	12	0.24301	0.026467	1.6617	-0.11058	10.013	0.49041	0.18961	0.75471	0.086861	0.15374
4	0.19459	4.8617	1.0494	12	0.22246	0.015092	1.7671	0.0078805	10.487	1.7508	0.2261	1.5287	0.23071	0.18651
4	0.19459	4.8617	1.0494	12	0.26598	-0.031787	1.6987	0.69173	10.551	1.8398	0.5868	1.4969	0.35411	0.33933
4	0.19459	4.8617	1.0494	12	0.26131	0.021901	1.6875	-0.24035	10.147	0.58488	0.14667	0.85061	0.041808	0.069691
4	0.19459	4.8617	1.0494	12	0.29679	0.24998	1.6728	0.36602	10.334	-0.19128	0.46014	0.61046	0.26317	0.25962
4	0.19459	4.8617	1.0494	12	0.20397	0.070814	1.7675	0.14091	9.9683	1.9609	0.27169	1.5769	0.28422	0.16795
4	0.19459	4.8617	1.0494	12	0.23268	-0.035408	1.6464	-0.29586	10.142	0.6492	0.089829	0.81637	0.065274	0.20894
4	0.19459	4.8617	1.0494	12	0.11811	-0.27972	1.7318	-0.23383	10.815	1.5422	0.006948	1.3564	0.1295	0.15236
4	0.19459	4.8617	1.0494	12	0.091528	-0.16878	1.746	0.44019	10.681	0.6764	0.29885	0.97653	0.016177	0.0022364
4	0.19459	4.8617	1.0494	12	0.16215	-0.3856	1.7029	0.11619	9.521	2.2299	0.22618	1.4421	0.15519	0.049916
4	0.19459	4.8617	1.0494	12	0.2235	-0.078844	1.6511	0.072057	9.6856	0.53801	0.26026	0.64931	0.16437	0.18441
4	0.19459	4.8617	1.0494	12	0.16539	-0.37002	1.7413	0.31791	9.1935	2.3357	0.3463	1.4821	0.21025	0.11363
4	0.19459	4.8617	1.0494	12	0.15886	-0.35757	1.7589	0.48151	9.4246	1.77	0.42552	1.2349	0.087728	0.03295
4	0.19459	4.8617	1.0494	12	0.24526	-0.26306	1.7342	0.62687	10.524	1.2837	0.55052	1.1962	0.14823	0.11238
4	0.19459	4.8617	1.0494	12	0.26768	-0.11897	1.6459	0.45596	10.152	1.6492	0.49138	1.2743	0.13869	0.037021
4	0.19459	4.8617	1.0494	12	0.21763	-0.0083766	1.618	-0.38218	9.7868	0.83603	0.027449	0.81944	0.080811	0.093846
4	0.19459	4.8617	1.0494	12	0.31099	0.01033	1.6915	0.072542	10.111	1.991	0.34579	1.5176	0.24211	0.32965
4	0.19459	4.8617	1.0494	12	0.28848	0.034104	1.592	-0.21211	10.068	0.9607	0.18677	0.92493	0.015552	0.01737
4	0.19459	4.8617	1.0494	12	0.19587	-0.40072	1.7224	0.20316	9.4826	1.1441	0.30862	0.84674	0.05407	0.075165
4	0.19459	4.8617	1.0494	12	0.23205	0.10339	1.6609	-0.18574	9.6264	0.92842	0.14024	0.92138	0.019341	0.056298
4	0.19459	4.8617	1.0494	12	0.32048	-0.014634	1.6487	0.33279	9.6689	0.64772	0.48832	0.72774	0.18974	0.15904
4	0.19459	4.8617	1.0494	12	0.30892	0.19666	1.6107	0.30731	9.8393	0.57897	0.45462	0.78262	0.13878	0.095168
4	0.19459	4.8617	1.0494	12	0.27021	0.071032	1.6052	-0.3852	10.081	0.35967	0.087153	0.66847	0.15664	0.21547
4	0.19459	4.8617	1.0494	12	0.3379	0.15807	1.6414	0.051285	11.101	-0.0097834	0.35963	0.75673	0.11289	0.088646
4	0.19459	4.8617	1.0494	12	0.25754	0.024507	1.6075	-0.20814	11.288	0.26343	0.16834	0.81966	0.053464	0.1303
4	0.19459	4.8617	1.0494	12	0.33168	-0.0017047	1.6859	0.59565	10.583	0.96892	0.60541	1.0953	0.17088	0.15174
4	0.19459	4.8617	1.0494	12	0.27259	0.12726	1.5829	-0.29152	10.548	0.03089	0.14173	0.60862	0.19707	0.16982
4	0.19459	4.8617	1.0494	12	0.29153	-0.047783	1.6661	0.2595	9.4332	1.2022	0.42658	0.96317	0.061253	0.018797
4	0.19459	4.8617	1.0494	12	0.35666	0.013466	1.6383	0.65584	10.79	0.45382	0.65135	0.85194	0.24762	0.21832
4	0.19459	4.8617	1.0494	12	0.25034	0.067885	1.6592	-0.2651	9.8066	1.1617	0.12075	1.055	0.0054841	0.037691
4	0.19459	4.8617	1.0494	13	0.23438	-0.19647	1.9161	0.32606	10.828	0.16	0.3867	0.92048	0.053523	0.022385
4	0.19459	4.8617	1.0494	13	0.16799	-0.32493	1.9695	-0.089057	10.171	1.2442	0.12258	1.3286	0.08313	0.059833
4	0.19459	4.8617	1.0494	13	0.17238	-0.23191	1.9088	0.058712	10.742	0.38668	0.20022	0.98929	0.0036429	0.0066838
4	0.19459	4.8617	1.0494	13	0.24337	-0.20327	1.9337	0.22754	10.32	1.094	0.35504	1.2892	0.083272	0.066613
4	0.19459	4.8617	1.0494	13	0.14509	-0.20731	1.9127	0.18686	10.088	0.78146	0.23898	1.0669	0.0022784	0.009727
4	0.19459	4.8617	1.0494	13	0.1771	-0.088909	1.8443	0.20734	10.337	0.80292	0.2764	1.1038	0.0096555	0.011786
4	0.19459	4.8617	1.0494	13	0.20234	-0.18197	1.8651	0.37347	10.193	0.51478	0.38715	0.91874	0.054147	0.035686
4	0.19459	4.8617	1.0494	13	0.1478	-0.51327	2.0735	-0.4419	8.2539	2.4494	-0.13997	1.5885	0.40255	0.21514
4	0.19459	4.8617	1.0494	13	0.20416	-0.26807	2.0021	-0.21961	9.4633	1.2788	0.085124	1.254	0.053865	0.034543
4	0.19459	4.8617	1.0494	13	0.18075	-0.29859	1.996	0.05029	9.4005	1.4254	0.20835	1.3004	0.063217	0.032247
4	0.19459	4.8617	1.0494	13	0.20071	-0.3962	1.9963	-0.043502	9.1307	1.3376	0.17566	1.1401	0.0085834	0.00064884
4	0.19459	4.8617	1.0494	13	0.21819	-0.33248	2.0139	-0.015058	9.26	1.307	0.20974	1.2038	0.02407	0.002672
4	0.19459	4.8617	1.0494	13	0.17697	-0.30869	1.9891	-0.25357	9.9519	1.3436	0.045235	1.3632	0.12079	0.08726
4	0.19459	4.8617	1.0494	13	0.22672	-0.34181	1.9549	0.40653	10	0.56614	0.43825	0.9215	0.075725	0.091014
4	0.19459	4.8617	1.0494	13	0.17106	-0.32098	1.9591	-0.1572	9.8563	0.80914	0.088407	1.0283	0.011718	0.016555
4	0.19459	4.8617	1.0494	13	0.19794	-0.32771	1.9587	0.0919	9.6953	0.90292	0.24713	1.0367	0.002922	0.0049732
4	0.19459	4.8617	1.0494	13	0.22595	-0.49351	1.9773	0.074436	8.1172	1.6684	0.27506	0.94315	0.017762	0.082612
4	0.19459	4.8617	1.0494	13	0.22816	-0.29465	1.9802	0.16828	9.5514	1.2277	0.31901	1.2135	0.042414	0.019724
4	0.19459	4.8617	1.0494	13	0.19867	-0.32757	1.9833	0.039342	9.6252	1.1069	0.21988	1.1543	0.011656	0.010507
4	0.19459	4.8617	1.0494	13	0.1977	-0.53221	1.9417	0.49204	9.3968	1.4834	0.48013	1.177	0.097822	0.14187
4	0.19459	4.8617	1.0494	13	0.18006	-0.24315	1.9493	-0.28625	10.503	1.0388	0.040935	1.2955	0.084203	0.062367
4	0.19459	4.8617	1.0494	13	0.1363	-0.31017	1.9265	-0.54458	10.172	0.64519	-0.14057	0.9867	0.11626	0.12556
4	0.19459	4.8617	1.0494	13	0.16585	-0.37026	1.9586	0.43377	10.122	0.9607	0.39006	1.1446	0.047276	0.045458
4	0.19459	4.8617	1.0494	13	0.19989	-0.27301	1.882	0.29521	10.644	0.70883	0.3423	1.0825	0.022916	0.014437
4	0.19459	4.8617	1.0494	13	0.14707	-0.28351	1.9842	-0.38495	10.112	1.442	-0.048796	1.4481	0.21822	0.20977
4	0.19459	4.8617	1.0494	13	0.14532	-0.35549	1.9	-0.2249	10.774	0.45319	0.036421	0.9694	0.031416	0.13282
4	0.19459	4.8617	1.0494	14	0.31165	-0.16564	1.7434	-0.24392	13.64	-0.15166	0.22175	1.0212	0.0015315	0.0116
4	0.19459	4.8617	1.0494	14	0.19644	-0.14078	1.7408	-0.13644	13.042	0.28018	0.14411	1.1266	0.0085144	0.025892
4	0.19459	4.8617	1.0494	14	0.28922	-0.41954	1.8341	-0.41317	11.752	1.2664	0.10354	1.4126	0.14018	0.19814
4	0.19459	4.8617	1.0494	14	0.36066	-0.39394	1.7675	-0.52919	12.6	0.34595	0.13993	1.0585	0.00307	0.03421
4	0.19459	4.8617	1.0494	14	0.19316	-0.16787	1.7248	-0.58942	14.781	-0.65357	-0.0074104	0.93447	0.054011	0.011764
4	0.19459	4.8617	1.0494	14	0.25416	-0.22194	1.7084	-1.0014	13.963	-0.26247	-0.11044	0.96269	0.10056	0.041025
4	0.19459	4.8617	1.0494	14	0.19221	-0.20185	1.6721	-0.74338	14.419	-1.0109	-0.068848	0.7122	0.18309	0.1291
4	0.19459	4.8617	1.0494	14	0.30985	-0.20105	1.6661	-1.2907	13.155	-0.21272	-0.18689	0.85776	0.18224	0.11208
4	0.19459	4.8617	1.0494	14	0.34993	0.028032	1.6183	-1.0715	14.632	-0.39697	-0.0040326	0.95193	0.04895	0.0093171
4	0.19459	4.8617	1.0494	14	0.27896	0.14975	1.692	-0.8399	14.227	-0.94771	0.00079533	0.84009	0.081363	0.027221
4	0.19459	4.8617	1.0494	14	0.37147	-0.15399	1.713	-0.39491	11.898	0.75754	0.20499	1.1606	0.012481	0.045257
4	0.19459	4.8617	1.0494	14	0.33093	-0.34281	1.6806	-0.70913	12.196	-0.090926	0.028326	0.74862	0.11811	0.065704
4	0.19459	4.8617	1.0494	14	0.2726	-0.28831	1.7261	-0.26371	12.248	-0.046324	0.16172	0.83951	0.045129	0.014617
4	0.19459	4.8617	1.0494	14	0.31471	-0.25566	1.6814	-1.1552	12.521	0.2853	-0.15744	0.97864	0.12893	0.06993
4	0.19459	4.8617	1.0494	14	0.40751	-0.093455	1.6643	-0.89639	15.255	-0.10787	0.11635	1.1118	0.010015	0.027201
4	0.19459	4.8617	1.0494	14	0.26948	0.019528	1.5307	-0.85513	14.914	-2.0206	-0.008157	0.35761	0.51967	0.34449
4	0.19459	4.8617	1.0494	14	0.24363	-0.13265	1.7151	-0.5662	13.604	0.51433	0.03576	1.2428	0.062639	0.14401
4	0.19459	4.8617	1.0494	14	0.2682	-0.041202	1.7059	-0.22577	13.253	-0.04166	0.18468	1.0192	0.0010094	0.0092126
4	0.19459	4.8617	1.0494	14	0.2995	-0.28582	1.6666	-0.84025	12.476	-0.32664	-0.04717	0.69685	0.18273	0.11694
4	0.19459	4.8617	1.0494	14	0.26004	0.0644	1.6268	-2.0281	15.678	-1.5418	-0.36053	0.69576	0.43322	0.32479
4	0.19459	4.8617	1.0494	14	0.3129	-0.045992	1.7279	-0.20881	15.445	-0.12044	0.24656	1.1944	0.023725	0.084202
4	0.19459	4.8617	1.0494	14	0.1873	-0.038856	1.6298	-1.6229	14.712	-1.432	-0.35327	0.60863	0.49442	0.32236
4	0.19459	4.8617	1.0494	14	0.21135	-0.00095672	1.6668	-0.91483	14.452	-0.80463	-0.096463	0.84077	0.12823	0.046315
4	0.19459	4.8617	1.0494	14	0.21523	-0.33519	1.789	-0.50718	12.521	0.8125	0.0047229	1.2812	0.089803	0.12499
4	0.19459	4.8617	1.0494	14	0.24523	-0.34073	1.6984	0.19577	12.53	0.33543	0.32652	0.992	0.020698	0.048348
4	0.19459	4.8617	1.0494	14	0.21778	-0.40312	1.8234	-0.693	12.198	0.41282	-0.081326	1.0878	0.077607	0.075197
4	0.19459	4.8617	1.0494	14	0.23633	-0.45943	1.7978	-0.62016	11.129	0.097155	-0.060192	0.72289	0.17151	0.18866
4	0.19459	4.8617	1.0494	15	0.19043	-0.0084059	1.9713	0.51885	10.37	1.0232	0.4341	1.37	0.16017	0.045105
4	0.19459	4.8617	1.0494	15	0.18815	0.029585	1.9567	0.12435	9.987	0.95797	0.24832	1.2719	0.052403	0.013528
4	0.19459	4.8617	1.0494	15	0.19287	-0.0060922	1.9741	0.3132	9.9144	0.92017	0.34664	1.2435	0.060791	0.098731
4	0.19459	4.8617	1.0494	15	0.2064	-0.015008	1.9631	0.28097	10.218	1.0041	0.3405	1.325	0.097258	0.0055578
4	0.19459	4.8617	1.0494	15	0.2389	-0.00060046	1.9344	0.50634	10.782	0.60895	0.46723	1.2116	0.10064	0.010394
4	0.19459	4.8617	1.0494	15	0.19893	-0.053982	1.9547	0.38711	9.5223	1.0272	0.39877	1.1779	0.058203	0.1695
4	0.19459	4.8617	1.0494	15	0.17654	-0.11925	1.9527	-0.071435	10.222	1.5659	0.14173	1.5511	0.25446	0.16904
4	0.19459	4.8617	1.0494	15	0.11661	-0.22873	1.9786	0.30731	9.7262	1.6048	0.27744	1.475	0.18799	0.015254
4	0.19459	4.8617	1.0494	15	0.18862	-0.53333	1.8967	0.10072	10.528	1.4714	0.24024	1.3627	0.10022	0.028403
4	0.19459	4.8617	1.0494	15	0.16699	-0.33179	1.9745	0.52878	9.4908	1.2828	0.45635	1.2077	0.093586	0.077226
4	0.19459	4.8617	1.0494	15	0.17697	-0.2097	2.0186	0.23199	9.4792	2.0594	0.30108	1.7165	0.45632	0.13185
4	0.19459	4.8617	1.0494	15	0.19847	-0.33469	1.9616	0.046871	9.152	1.1084	0.22508	1.0096	0.0025121	0.092047
4	0.19459	4.8617	1.0494	15	0.1604	-0.1789	1.9807	-0.45249	10.065	1.362	-0.066216	1.4326	0.21487	0.13673
4	0.19459	4.8617	1.0494	15	0.21716	-0.095026	1.9198	0.50252	11.033	0.51839	0.44292	1.1627	0.074507	0.061509
4	0.19459	4.8617	1.0494	15	0.26198	-0.057582	1.9259	-0.18494	10.744	0.61308	0.1773	1.1783	0.016923	0.0088062
4	0.19459	4.8617	1.0494	15	0.19014	-0.012429	1.9321	0.018554	11.089	0.73897	0.1983	1.3093	0.067585	0.03756
4	0.19459	4.8617	1.0494	15	0.15336	-0.1453	1.9564	0.51834	10.553	0.60628	0.3993	1.1398	0.050075	0.075711
4	0.19459	4.8617	1.0494	15	0.11761	-0.57177	2.0271	0.15768	8.2259	1.8934	0.22176	1.1377	0.0085389	0.062341
4	0.19459	4.8617	1.0494	15	0.12735	-0.15287	1.9621	0.17225	10.197	0.94093	0.21206	1.2387	0.036141	0.0029585
4	0.19459	4.8617	1.0494	15	0.18287	-0.1618	1.9721	0.31459	9.986	1.1577	0.34112	1.3132	0.091095	0.018584
4	0.19459	4.8617	1.0494	15	0.11768	-0.058465	1.9346	-0.21254	10.247	0.33334	0.015623	0.96379	0.039357	0.056448
4	0.19459	4.8617	1.0494	15	0.20632	-0.051784	1.9767	-0.22415	9.813	1.135	0.094084	1.3152	0.080772	0.074989
4	0.19459	4.8617	1.0494	15	0.16489	-0.036004	2.0067	-0.32711	9.6846	1.279	-0.00054073	1.3991	0.16037	0.16367
4	0.19459	4.8617	1.0494	15	0.19869	-0.070542	1.951	0.13145	10.581	0.49186	0.25996	1.1145	0.0085163	0.0035924
4	0.19459	4.8617	1.0494	15	0.18325	-0.034806	1.9466	0.16386	10.286	0.41038	0.26126	1.0303	0.0048075	0.012616
4	0.19459	4.8617	1.0494	15	0.20309	-0.019734	1.9533	0.24935	10.155	0.80338	0.32295	1.206	0.041013	0.042311
4	0.19459	4.8617	1.0494	15	0.14099	0.058677	1.9363	-0.24094	10.019	0.40255	0.025485	1.002	0.030839	0.065224
4	0.19459	4.8617	1.0494	15	0.17608	0.016905	1.9087	0.10347	10.619	0.17794	0.22329	0.96877	0.0073224	0.019187
4	0.19459	4.8617	1.0494	16	0.29732	-0.39577	1.514	0.39097	9.1836	0.85708	0.52114	0.39714	0.53207	0.52719
4	0.19459	4.8617	1.0494	16	0.21748	-0.33657	1.5798	-0.41687	9.224	1.3278	-0.017453	0.77029	0.12286	0.1117
4	0.19459	4.8617	1.0494	16	0.30083	-0.49234	1.6632	0.57164	8.4078	2.6992	0.66485	1.393	0.33923	0.36512
4	0.19459	4.8617	1.0494	16	0.24292	-0.42166	1.6214	0.38068	8.393	2.0695	0.48255	0.98052	0.087665	0.053152
4	0.19459	4.8617	1.0494	16	0.27256	-0.27393	1.5882	0.19331	8.2926	1.8394	0.39228	0.84612	0.080399	0.082458
4	0.19459	4.8617	1.0494	16	0.12842	-0.412	1.6856	-0.77896	8.8438	2.0415	-0.33608	1.1589	0.2936	0.31842
4	0.19459	4.8617	1.0494	16	0.20839	-0.42404	1.6232	0.33456	8.768	2.3258	0.41008	1.2427	0.083809	0.05255
4	0.19459	4.8617	1.0494	16	0.21147	-0.43108	1.5871	0.030748	8.8184	1.6186	0.22992	0.79161	0.067698	0.093762
4	0.19459	4.8617	1.0494	16	0.24934	-0.27925	1.5892	0.44545	9.1107	1.5572	0.5007	0.90605	0.11425	0.087323
4	0.19459	4.8617	1.0494	16	0.17653	-0.47719	1.641	-0.57726	8.6325	2.297	-0.18049	1.1855	0.15922	0.14891
4	0.19459	4.8617	1.0494	16	0.24904	-0.45624	1.6463	0.10255	9.0706	2.0143	0.30916	1.1412	0.021565	0.031383
4	0.19459	4.8617	1.0494	16	0.22757	-0.44336	1.6594	0.095529	8.8615	2.2159	0.28476	1.228	0.04005	0.021515
4	0.19459	4.8617	1.0494	16	0.24112	-0.44657	1.6414	-0.46133	9.2813	1.8839	-0.022731	1.1144	0.051453	0.067215
4	0.19459	4.8617	1.0494	16	0.31305	-0.40144	1.6235	0.15306	9.2603	1.7998	0.40005	1.062	0.042371	0.093589
4	0.19459	4.8617	1.0494	16	0.15867	-0.42677	1.6859	-0.27899	7.7736	2.9513	-0.031133	1.4236	0.19095	0.12966
4	0.19459	4.8617	1.0494	16	0.1356	-0.2965	1.6247	0.10658	8.8382	1.4384	0.1978	0.79351	0.065486	0.074732
4	0.19459	4.8617	1.0494	16	0.23626	-0.25701	1.6066	0.16763	8.7785	1.859	0.334	1.0228	0.020141	0.014742
4	0.19459	4.8617	1.0494	16	0.30422	-0.23004	1.5967	0.27115	9.0005	1.3915	0.45761	0.8141	0.12454	0.13402
4	0.19459	4.8617	1.0494	16	0.23619	-0.41606	1.5724	-0.0065479	8.6629	2.2375	0.2322	1.115	0.0057224	0.010162
4	0.19459	4.8617	1.0494	17	0.14998	-0.13263	1.8869	0.65989	10.346	0.10549	0.46853	0.79482	0.13984	0.085255
4	0.19459	4.8617	1.0494	17	0.2401	-0.12577	1.9514	0.68602	10.172	0.85254	0.57647	1.1902	0.16564	0.1206
4	0.19459	4.8617	1.0494	17	0.11212	-0.062842	1.9466	-0.054459	10.225	0.81008	0.08589	1.1989	0.034176	0.055768
4	0.19459	4.8617	1.0494	17	0.15208	-0.19351	1.9062	0.25521	10.046	-0.35938	0.2805	0.48343	0.32769	0.26894
4	0.19459	4.8617	1.0494	17	0.12647	-0.013671	1.8702	0.35387	10.222	0.18324	0.29525	0.84179	0.05323	0.047268
4	0.19459	4.8617	1.0494	17	0.10207	0.0078001	1.8959	-0.17178	11.258	0.54061	0.028009	1.2173	0.055935	0.069702
4	0.19459	4.8617	1.0494	17	0.14506	-0.44876	1.9567	0.13021	7.2863	3.3899	0.23996	1.8218	0.5987	0.22635
4	0.19459	4.8617	1.0494	17	0.12347	-0.26717	1.9704	0.48429	7.981	1.7721	0.43469	1.0836	0.058818	0.04625
4	0.19459	4.8617	1.0494	17	0.15509	-0.52209	1.979	0.49777	8.1599	2.7997	0.48352	1.691	0.49519	0.38063
4	0.19459	4.8617	1.0494	17	0.084879	-0.34211	1.9011	0.40774	8.7507	1.9982	0.32735	1.3548	0.1109	0.053085
4	0.19459	4.8617	1.0494	17	0.14376	-0.36862	1.902	0.41829	8.3725	1.3799	0.40507	0.84985	0.084118	0.1314
4	0.19459	4.8617	1.0494	17	0.10681	-0.3224	1.8548	0.28344	9.1938	1.5088	0.26663	1.146	0.014527	0.0024547
4	0.19459	4.8617	1.0494	17	0.10539	-0.43342	1.9878	-0.068418	9.6128	2.7802	0.067701	2.0309	0.97953	0.97638
4	0.19459	4.8617	1.0494	17	0.13566	-0.35112	1.9164	0.40386	9.4828	1.6651	0.35767	1.3495	0.11668	0.074161
4	0.19459	4.8617	1.0494	17	0.15521	-0.31943	1.932	0.27384	10.186	1.3391	0.29449	1.3441	0.096856	0.080093
4	0.19459	4.8617	1.0494	17	0.028969	-0.33681	1.9764	0.50428	9.3871	1.3301	0.30823	1.2087	0.038297	0.020266
4	0.19459	4.8617	1.0494	17	0.10366	-0.37653	2.0048	-0.069709	8.5961	1.5946	0.061181	1.1551	0.028975	0.044333
4	0.19459	4.8617	1.0494	17	0.1582	-0.39591	1.977	0.42218	10.356	1.0227	0.37253	1.232	0.06502	0.033503
4	0.19459	4.8617	1.0494	17	0.0098746	-0.62063	2.0268	0.59303	9.3629	2.0347	0.35711	1.5365	0.26367	0.10037
4	0.19459	4.8617	1.0494	17	0.071766	-0.19977	1.9574	0.65761	9.9016	0.16236	0.40792	0.75868	0.13002	0.090782
4	0.19459	4.8617	1.0494	17	0.073776	-0.29679	1.9903	0.24768	10.371	1.2442	0.19696	1.3957	0.11996	0.16104
4	0.19459	4.8617	1.0494	17	0.12676	-0.038695	1.9303	0.01952	10.066	1.1312	0.13627	1.3186	0.07587	0.098425
4	0.19459	4.8617	1.0494	17	0.13806	-0.21946	1.8896	-0.014408	9.2551	0.78144	0.13015	0.84023	0.047899	0.060387
4	0.19459	4.8617	1.0494	17	0.18514	-0.073865	1.8437	0.3499	10.706	0.11222	0.34645	0.85301	0.061623	0.048284
4	0.19459	4.8617	1.0494	17	0.032817	-0.27107	1.984	0.27202	10.869	1.4108	0.16128	1.5563	0.25809	0.30154
4	0.19459	4.8617	1.0494	17	0.16891	-0.20304	1.9303	0.017057	10.702	0.62342	0.17698	1.1267	0.0062857	0.012959
4	0.19459	4.8617	1.0494	17	0.11714	-0.20986	2.015	0.0060944	10.725	1.5009	0.12002	1.6279	0.34021	0.30445
4	0.19459	4.8617	1.0494	17	0.16671	-0.1159	1.9166	0.26816	10.049	1.463	0.29954	1.4378	0.16186	0.11294
4	0.19459	4.8617	1.0494	18	0.19431	-0.2367	1.8647	0.14184	11.237	0.8602	0.25866	1.2453	0.042473	0.050387
4	0.19459	4.8617	1.0494	18	0.21517	-0.22043	1.8443	0.041755	10.884	0.68699	0.23467	1.0957	0.0037464	0.0051205
4	0.19459	4.8617	1.0494	18	0.20777	-0.20233	1.837	-0.095211	10.863	0.36168	0.16339	0.93972	0.013001	0.01054
4	0.19459	4.8617	1.0494	18	0.17606	-0.077729	1.8512	-0.012914	10.421	0.69501	0.16994	1.0787	0.0014655	0.0086342
4	0.19459	4.8617	1.0494	18	0.17726	-0.17876	1.7949	0.3375	10.782	0.37669	0.33503	0.89902	0.042334	0.027236
4	0.19459	4.8617	1.0494	18	0.23561	-0.16699	1.8529	-0.26188	11.796	0.026538	0.12398	0.97289	0.010837	0.017018
4	0.19459	4.8617	1.0494	18	0.19563	-0.1377	1.7972	0.11182	11.769	-0.26236	0.24313	0.80068	0.06421	0.047538
[truncated: 76 more rows]
